# Supplementary material for: RNA-Seq analysis of blood meal induced gene-expression changes in Aedes aegypti ovaries
Source: BMC Genomics. 2021 May 27;22:396. doi: 10.1186/s12864-021-07551-z (PMC8161926; doi:10.1186/s12864-021-07551-z)
Supplement: Supplementary file 1 — Additional file 1: Table S1. RNA read summary of BF and SF libraries. [file 12864_2021_7551_MOESM1_ESM.xlsx]

## Sheet: Sheet1
Table S1. RNA read summary of blood fed (BF) and sugar fed (SF) libraries.
Sample name	Read count	Paired, mapped pairs %	Paired, broken pairs %	Paired, not mapped %	Mapped to genes %	Mapped to intergenic %
Rep 1 SF day 3 (paired) trimmed	128453554	82.07	4.62	13.31	94.79	5.21
Rep 1 SF day 10 (paired) trimmed	140760568	82.97	4.41	12.62	95.07	4.93
Rep 1 SF day 20 (paired) trimmed	145963470	81.15	4.01	14.84	95.02	4.98
Rep 1 BF day 3 (paired) trimmed	130216504	78.12	5.86	16.02	91.93	8.07
Rep 1 BF day 10 (paired) trimmed	139632678	80.93	4.23	14.84	94.4	5.6
Rep 1 BF day 20 (paired) trimmed	141881528	79.76	4.51	15.73	94.41	5.59
Rep 2 SF day 3 (paired) trimmed	124365936	82.59	4.82	12.59	95.3	4.7
Rep 2 SF day 10 (paired) trimmed	138836514	82.72	4.17	13.11	95.22	4.78
Rep 2 SF day 20 (paired) trimmed	116958116	79.21	5.08	15.71	95.45	4.55
Rep 2 BF day 3 (paired) trimmed	97338640	77.46	5.99	16.55	91.92	8.08
Rep 2 BF day 10 (paired) trimmed	115314096	79.62	5.04	15.34	94.25	5.75
Rep 2 BF day 20 (paired) trimmed	113487476	78.6	4.87	16.53	93.81	6.19
Rep 4 SF day 3 (paired) trimmed	133264646	80.5	4.57	14.93	94.51	5.49
Rep 4 SF day 10 (paired) trimmed	116778668	79.09	5.13	15.78	94.91	5.09
Rep 4 SF day 20 (paired) trimmed	122979324	81.16	4.41	14.42	95.18	4.82
Rep 4 BF day 3 (paired) trimmed	130552772	76.07	5.89	18.05	91.52	8.48
Rep 4 BF day 10 (paired) trimmed	127016280	81.67	5.01	13.33	94.72	5.28
Rep 4 BF day 20 (paired) trimmed	127585802	80.71	4.49	14.81	94.91	5.09
Rep 3 BF day 3 (paired) trimmed	127061096	81.15	5.49	13.36	93.02	6.98
For paired data, there are two reads in a pair.
