# Supplementary material for: RNA-Seq analysis of blood meal induced gene-expression changes in Aedes aegypti ovaries
Source: BMC Genomics. 2021 May 27;22:396. doi: 10.1186/s12864-021-07551-z (PMC8161926; doi:10.1186/s12864-021-07551-z)
Supplement: Supplementary file 2 — Additional file 2: Table S2. Significant DEGs between BF and SF samples at three different time points. [file 12864_2021_7551_MOESM2_ESM.xlsx]

## Sheet: Day 3
Table S2. Significant differentially expressed genes (DEGs) between blood fed (BF) and sugar fed (SF) samples at three different time points.
DEGs on Day 3
Name	Trancript ID	Log₂ fold change	Fold change	P-value	FDR p-value	Bonferroni		Genes identified by Akbari et al. (25) and Matthews et al. (27)
AAEL005192	AAEL005192-RA	9.36283	658.405	0	0	0		AAEL005192
AAEL022783	AAEL022783-RA	9.35034	652.729	0	0	0		AAEL022783			DEGs common between this study and Matthews et al. (27)
AAEL011260	AAEL011260-RB	8.97526	503.293	0	0	0		AAEL011260			DEGs common between this study and Akbari et al. (25)
AAEL004894	AAEL004894-RA	8.65586	403.343	0	0	0		AAEL004894			DEGs common in all three studies
AAEL013218	AAEL013218-RA	8.6417	399.402	0	0	0		AAEL013218			DEGS only in the current study
AAEL023687	AAEL023687-RA	8.51955	366.978	0.003027	0.009412	1		AAEL023687
AAEL025196	AAEL025196-RA	8.37807	332.698	0.000891	0.003154	1		AAEL025196
AAEL011727	AAEL011727-RA	8.29004	313.005	0	0	0		AAEL011727
AAEL023200	AAEL023200-RA	8.09574	273.565	0.001446	0.004856	1		AAEL023200
AAEL019856	AAEL019856-RA	8.08678	271.872	0	0	0		AAEL019856
AAEL022922	AEL022922-RA	8.06414	267.638	0.00074	0.00267	1		AAEL022922
OBP46	AAEL010872-RA	7.93182	244.182	1.22e-09	1.25e-08	2.18e-05		AAEL010872
AAEL021936	AAEL021936-RA	7.8689	233.763	0.001634	0.005406	1		AAEL021936
AAEL026353	AAEL026353-RA	7.84417	229.789	4.37e-09	4.16e-08	7.84e-05		AAEL026353
AAEL024256	AAEL024256-RA	7.80062	222.956	0	0	0		AAEL024256
AAEL025169	AAEL025169-RA	7.52137	183.72	0.004189	0.012566	1		AAEL025169
AAEL026806	AAEL026806-RA	7.37972	166.539	0.008772	0.024232	1		AAEL026806
AAEL021772	AAEL021772-RA	7.31363	159.083	0.00846	0.023499	1		AAEL021772
AAEL007339	AAEL007339-RA	7.24566	151.761	0	0	0		AAEL007339
AAEL017350	AAEL017350-RB	7.23097	150.223	0	0	0		AAEL017350
AAEL013184	AAEL013184-RD	7.20296	147.335	0	0	0		AAEL013184
AAEL021216	AAEL021216-RA	7.16323	143.333	0.002899	0.009073	1		AAEL021216
AAEL024639	AAEL024639-RA	7.1304	140.108	0.005089	0.014959	1		AAEL024639
U2_8	AAEL017971-RA	7.0798	135.279	0.005512	0.016058	1		AAEL017971
CECD_1	AAEL029046-RA	7.07385	134.723	3.47e-13	5.73e-12	6.22e-09		AAEL029046
AAEL005925	AAEL005925-RA	7.06627	134.017	7.78e-11	9.35e-10	1.39e-06		AAEL005925
AAEL025988	AAEL025988-RA	7.02468	130.208	0.008767	0.024224	1		AAEL025988
AAEL029056	AAEL029056-RA	7.02299	130.056	5.23e-06	2.96e-05	0.093635		AAEL029056
AAEL009018	AAEL009018-RA	6.99229	127.318	0	0	0		AAEL009018
AAEL020831	AAEL020831-RA	6.99085	127.191	0.003718	0.011318	1		AAEL020831
AAEL025730	AAEL025730-RA	6.99062	127.171	0.00919	0.025216	1		AAEL025730
AAEL017069	AAEL017069-RA	6.93389	122.267	2.92e-10	3.27e-09	5.24e-06		AAEL017069
OBP40	AAEL009597-RA	6.92968	121.911	0.004596	0.013655	1		AAEL009597
AAEL009314	AAEL009314-RA	6.82005	112.99	0	0	0		AAEL009314
AAEL020024	AAEL020024-RA	6.81402	112.519	0	0	0		AAEL020024
AAEL003627	AAEL003627-RC	6.77694	109.664	0	0	0		AAEL003627
AAEL025361	AAEL025361-RA	6.74628	107.357	4.35e-06	2.5e-05	0.078005		AAEL025361
AAEL011809	AAEL011809-RC	6.73868	106.794	0	0	0		AAEL011809
AAEL027021	AAEL027021-RA	6.72316	105.651	5.69e-07	3.86e-06	0.010187		AAEL027021
AAEL025639	AAEL025639-RA	6.69102	103.323	0.012008	0.031879	1		AAEL025639
AAEL014438	AAEL014438-RA	6.69044	103.282	0	0	0		AAEL014438
DEFC	AAEL003832-RA	6.68987	103.241	5.44e-15	1.14e-13	9.75e-11		AAEL003832
AAEL005752	AAEL005752-RA	6.68432	102.844	0	0	0		AAEL005752
OBP41	AAEL009599-RA	6.66693	101.612	0.005815	0.016876	1		AAEL009599
AAEL020267	AAEL020267-RA	6.63018	99.0567	4.58e-05	0.000215	0.821116		AAEL020267
AAEL000517	AAEL000517-RB	6.59624	96.7533	0.005299	0.015523	1		AAEL000517
AAEL027246	AAEL027246-RA	6.57203	95.1433	0.011995	0.031855	1		AAEL027246
AAEL005855	AAEL005855-RA	6.56379	94.6017	0	0	0		AAEL005855
CECA	AAEL029038-RA	6.53532	92.7526	1.49e-12	2.27e-11	2.67e-08		AAEL029038
AAEL025945	AAEL025945-RA	6.49832	90.4043	0.005635	0.016391	1		AAEL025945
AAEL000496	AAEL000496-RA	6.48134	89.3468	0	0	0		AAEL000496
CECD_2	AAEL029041-RA	6.45994	88.0312	2.51e-12	3.72e-11	4.49e-08		AAEL029041
AAEL005212	AAEL005212-RA	6.38035	83.3064	0	0	0		AAEL005212
AAEL007128	AAEL007128-RA	6.3492	81.5266	0.008565	0.023745	1		AAEL007128
AAEL021047	AAEL021047-RA	6.33939	80.9741	0.018355	0.0461	1		AAEL021047
AAEL020112	AAEL020112-RB	6.24632	75.9155	0	0	0		AAEL020112
AAEL027882	AAEL027882-RB	6.23288	75.2114	0.017204	0.043615	1		AAEL027882
AAEL002917	AAEL002917-RA	6.11592	69.3546	0	0	0		AAEL002917
CECE	AAEL029044-RA	6.08879	68.0628	1.44e-12	2.2e-11	2.59e-08		AAEL029044
AAEL024548	AAEL024548-RA	6.08002	67.6501	0.015788	0.040504	1		AAEL024548
AAEL026674	AAEL026674-RA	6.06015	66.725	5.24e-10	5.72e-09	9.38e-06		AAEL026674
AAEL027422	AAEL027422-RA	6.05262	66.3775	0.013042	0.034279	1		AAEL027422
AAEL020195	AAEL020195-RA	6.03742	65.6816	0	0	0		AAEL020195
AAEL009207	AAEL009207-RB	6.0354	65.5899	0.01059	0.028537	1		AAEL009207
AAEL029031	AAEL029031-RA	6.02724	65.2199	0	0	0		AAEL029031
AAEL011888	AAEL011888-RA	6.01041	64.4633	1.96e-05	9.95e-05	0.351073		AAEL011888
AAEL025634	AAEL025634-RA	6.00214	64.0952	0.016239	0.041485	1		AAEL025634
AAEL022903	AAEL022903-RA	5.86855	58.4263	0.019013	0.047486	1		AAEL022903
AAEL004907	AAEL004907-RA	5.86584	58.3169	0.01264	0.033336	1		AAEL004907
DEFA_1	AAEL003841-RB	5.85504	57.8818	4.37e-14	8.09e-13	7.84e-10		AAEL003841
AAEL021549	AAEL021549-RA	5.84849	57.6196	0.015685	0.040259	1		AAEL021549
AAEL024357	AAEL024357-RA	5.81479	56.2893	0.015972	0.040925	1		AAEL024357
AAEL009592	AAEL009592-RB	5.8137	56.2469	0	0	0		AAEL009592
AAEL008844	AAEL008844-RA	5.79903	55.6778	0	0	0		AAEL008844
AAEL027511	AAEL027511-RA	5.795	55.5227	0.014556	0.037718	1		AAEL027511
DEFA_2	AAEL027792-RA	5.77206	54.6465	1.26e-12	1.94e-11	2.26e-08		AAEL027792
AAEL027559	AAEL027559-RA	5.74835	53.7557	2.22e-05	0.000112	0.398071		AAEL027559
AAEL000124	AAEL000124-RA	5.7383	53.3827	1.42e-10	1.64e-09	2.55e-06		AAEL000124
AAEL001840	AAEL001840-RA	5.70415	52.134	0	0	0		AAEL001840
AAEL028076	AAEL028076-RA	5.69083	51.6549	0.016846	0.042809	1		AAEL028076
AAEL021192	AAEL021192-RB	5.67181	50.9783	0.017866	0.045029	1		AAEL021192
AAEL027831	AAEL027831-RB	5.63052	49.54	0	0	0		AAEL027831
AAEL021055	AAEL021055-RA	5.61891	49.1428	0.017257	0.04373	1		AAEL021055
AAEL026238	AAEL026238-RA	5.61884	49.1404	0.016922	0.042983	1		AAEL026238
AAEL026896	AAEL026896-RA	5.59762	48.4229	0	0	0		AAEL026896
AAEL014246	AAEL014246-RB	5.58534	48.0126	0	0	0		AAEL014246
AAEL006487	AAEL006487-RA	5.57088	47.5338	0	0	0		AAEL006487
AAEL004856	AAEL004856-RA	5.56934	47.483	4.38e-06	2.51e-05	0.078456		AAEL004856
AAEL011268	AAEL011268-RA	5.56597	47.3724	0	0	0		AAEL011268
AAEL010219	AAEL010219-RA	5.55309	46.9512	0	0	0		AAEL010219
AAEL007050	AAEL007050-RA	5.5279	46.1386	0	0	0		AAEL007050
AAEL001586	AAEL001586-RE	5.5183	45.8326	0	0	0		AAEL001586
AAEL026973	AAEL026973-RA	5.47753	44.5555	0.019069	0.047602	1		AAEL026973
AAEL000308	AAEL000308-RD	5.4495	43.6981	0	0	0		AAEL000308
AAEL003626	AAEL003626-RA	5.43794	43.3493	0	0	0		AAEL003626
LYSC6	AAEL019435-RA	5.43739	43.3329	0	0	0		AAEL019435
AAEL002661	AAEL002661-RA	5.42383	42.9276	0.000122	0.000526	1		AAEL002661
AAEL009753	AAEL009753-RB	5.3902	41.9384	0	0	0		AAEL009753
AAEL022849	AAEL022849-RA	5.35344	40.8835	1.11e-16	2.71e-15	1.99e-12		AAEL022849
CLIPB46	AAEL005093-RA	5.34778	40.7231	5.41e-13	8.73e-12	9.7e-09		AAEL005093
AAEL006969	AAEL006969-RA	5.34772	40.7215	0	0	0		AAEL006969
AAEL008039	AAEL008039-RA	5.30724	39.5947	0	0	0		AAEL008039
AAEL007349	AAEL007349-RB	5.29935	39.3789	0	0	0		AAEL007349
AAEL027016	AAEL027016-RA	5.24366	37.8879	3.68e-08	3.04e-07	0.000659		AAEL027016
DEFD	AAEL003857-RA	5.21417	37.1211	1.36e-08	1.19e-07	0.000243		AAEL003857
AAEL009055	AAEL009055-RB	5.18363	36.3437	0	0	0		AAEL009055
AAEL001820	AAEL001820-RA	5.17798	36.2015	0	0	0		AAEL001820
AAEL020149	AAEL020149-RA	5.1552	35.6345	0	0	0		AAEL020149
AAEL012902	AAEL012902-RA	5.13813	35.2152	0.000225	0.000919	1		AAEL012902
AAEL014363	AAEL014363-RB	5.12052	34.7881	2.14e-09	2.13e-08	3.83e-05		AAEL014363
AAEL020192	AAEL020192-RA	5.04519	33.0183	4.86e-12	6.97e-11	8.71e-08		AAEL020192
AAEL004509	AAEL004509-RA	5.03801	32.8544	4.18e-06	2.41e-05	0.074822		AAEL004509
AAEL001293	AAEL001293-RD	5.02227	32.4977	0	0	0		AAEL001293
AAEL001241	AAEL001241-RA	4.99927	31.9837	3.4e-13	5.62e-12	6.09e-09		AAEL001241
AAEL013840	AAEL013840-RB	4.95397	30.995	0	0	0		AAEL013840
AAEL026649	AAEL026649-RA	4.93901	30.6754	0	0	0		AAEL026649
Dat	AAEL011088-RA	4.93859	30.6665	0	0	0		AAEL011088
AAEL011350	AAEL011350-RB	4.88493	29.5467	0	0	0		AAEL011350
AAEL004451	AAEL004451-RD	4.87734	29.3917	0	0	0		AAEL004451
AAEL000507	AAEL000507-RB	4.84904	28.8209	0	0	0		AAEL000507
AAEL012014	AAEL012014-RA	4.84674	28.7749	0	0	0		AAEL012014
AAEL020936	AAEL020936-RE	4.8458	28.7562	0	0	0		AAEL020936
AAEL027974	AAEL027974-RA	4.84112	28.663	0	0	0		AAEL027974
LRIM5	AAEL012767-RB	4.83582	28.5578	0.000397	0.001533	1		AAEL012767
AAEL005692	AAEL005692-RA	4.83356	28.5132	0	0	0		AAEL005692
AAEL018304	AAEL018304-RC	4.83326	28.5073	0	0	0		AAEL018304
AAEL024581	AAEL024581-RA	4.81801	28.2075	2.85e-06	1.7e-05	0.051126		AAEL024581
AAEL006686	AAEL006686-RA	4.81461	28.1412	2.85e-05	0.000139	0.509823		AAEL006686
AAEL008289	AAEL008289-RB	4.77596	27.3972	0	0	0		AAEL008289
AAEL018121	AAEL018121-RB	4.77377	27.3557	0	0	0		AAEL018121
AAEL021072	AAEL021072-RA	4.74064	26.7347	4.61e-07	3.17e-06	0.008259		AAEL021072
AAEL022676	AAEL022676-RA	4.72514	26.449	0	0	0		AAEL022676
AAEL021795	AAEL021795-RA	4.7204	26.3622	0	0	0		AAEL021795
AAEL020717	AAEL020717-RA	4.71227	26.2142	1.38e-12	2.12e-11	2.47e-08		AAEL020717
GNBPB6	AAEL007064-RA	4.69918	25.9774	6.92e-12	9.7e-11	1.24e-07		AAEL007064
AAEL011598	AAEL011598-RA	4.6835	25.6965	0	0	0		AAEL011598
AAEL027179	AAEL027179-RA	4.68086	25.6496	0.000358	0.001397	1		AAEL027179
AAEL010027	AAEL010027-RB	4.66396	25.3507	0	0	0		AAEL010027
AAEL009616	AAEL009616-RA	4.6619	25.3146	0	0	0		AAEL009616
AAEL023264	AAEL023264-RA	4.65033	25.1125	0.000159	0.00067	1		AAEL023264
AAEL026394	AAEL026394-RA	4.62845	24.7345	0	0	0		AAEL026394
AAEL007342	AAEL007342-RB	4.62314	24.6436	6.45e-14	1.17e-12	1.16e-09		AAEL007342
AAEL014344	AAEL014344-RB	4.61146	24.445	0	0	0		AAEL014344
AAEL023324	AAEL023324-RA	4.61033	24.4257	0.00071	0.002575	1		AAEL023324
AAEL000636	AAEL000636-RC	4.60452	24.3276	0	0	0		AAEL000636
AAEL005666	AAEL005666-RB	4.58534	24.0063	0	0	0		AAEL005666
AAEL024675	AAEL024675-RA	4.58422	23.9877	0	0	0		AAEL024675
CLIPB22	AAEL008668-RC	4.57778	23.8808	0.000297	0.001177	1		AAEL008668
AAEL005980	AAEL005980-RD	4.5582	23.5589	0	0	0		AAEL005980
AAEL010802	AAEL010802-RG	4.55728	23.5439	0	0	0		AAEL010802
AAEL026414	AAEL026414-RA	4.55676	23.5354	0.000119	0.000515	1		AAEL026414
AAEL005977	AAEL005977-RC	4.52002	22.9436	0	0	0		AAEL005977
AAEL020600	AAEL020600-RA	4.51224	22.8202	0	0	0		AAEL020600
AAEL002578	AAEL002578-RB	4.51083	22.7979	0	0	0		AAEL002578
AAEL022184	AAEL022184-RB	4.49673	22.5761	0	0	0		AAEL022184
AAEL022995	AAEL022995-RA	4.49333	22.523	0	0	0		AAEL022995
AAEL025530	AAEL025530-RA	4.49255	22.5109	0	0	0		AAEL025530
AAEL007403	AAEL007403-RA	4.48102	22.3316	0	0	0		AAEL007403
AAEL002555	AAEL002555-RC	4.46661	22.1097	0	0	0		AAEL002555
AAEL001960	AAEL001960-RA	4.46299	22.0544	2.22e-16	5.32e-15	3.98e-12		AAEL001960
AAEL022644	AAEL022644-RA	4.45954	22.0016	1.11e-16	2.71e-15	1.99e-12		AAEL022644
AAEL017023	AAEL017023-RB	4.4534	21.9083	0	0	0		AAEL017023
AAEL012952	AAEL012952-RB	4.44675	21.8074	0.00086	0.003056	1		AAEL012952
AAEL001548	AAEL001548-RA	4.43189	21.5839	0	0	0		AAEL001548
AAEL025542	AAEL025542-RA	4.41833	21.382	1.17e-05	6.18e-05	0.208865		AAEL025542
AAEL006353	AAEL006353-RA	4.40836	21.2348	1.06e-05	5.65e-05	0.189704		AAEL006353
AAEL021470	AAEL021470-RA	4.40114	21.1287	0.002587	0.008192	1		AAEL021470
AAEL021766	AAEL021766-RA	4.39287	21.0081	2.95e-08	2.48e-07	0.000529		AAEL021766
AAEL008279	AAEL008279-RC	4.39227	20.9993	1.1e-08	9.82e-08	0.000197		AAEL008279
AAEL019526	AAEL019526-RA	4.39171	20.9911	7.77e-15	1.59e-13	1.39e-10		AAEL019526
AAEL025609	AAEL025609-RF	4.38972	20.9622	0	0	0		AAEL025609
AAEL001817	AAEL001817-RA	4.37943	20.8132	1.88e-11	2.47e-10	3.37e-07		AAEL001817
AAEL023963	AAEL023963-RA	4.37817	20.7951	0.000122	0.000526	1		AAEL023963
AAEL012103	AAEL012103-RB	4.36634	20.6253	0	0	0		AAEL012103
AAEL013649	AAEL013649-RA	4.33643	20.202	0	0	0		AAEL013649
AAEL008765	AAEL008765-RB	4.25615	19.1086	5.99e-12	8.47e-11	1.07e-07		AAEL008765
OBP10	AAEL007603-RA	4.24953	19.0212	8.11e-13	1.28e-11	1.45e-08		AAEL007603
AAEL025750	AAEL025750-RJ	4.23801	18.8699	0	0	0		AAEL025750
AAEL013526	AAEL013526-RA	4.22865	18.7478	0	0	0		AAEL013526
AAEL020241	AAEL020241-RB	4.22411	18.6889	0.000159	0.000671	1		AAEL020241
AAEL027579	AAEL027579-RA	4.18766	18.2226	0	0	0		AAEL027579
Tf1	AAEL015458-RA	4.18426	18.1797	6.66e-16	1.53e-14	1.19e-11		AAEL015458
AAEL021817	AAEL021817-RA	4.14715	17.718	0	0	0		AAEL021817
AAEL025317	AAEL025317-RA	4.14666	17.7121	3.15e-08	2.64e-07	0.000565		AAEL025317
AAEL025615	AAEL025615-RA	4.14506	17.6925	2e-15	4.38e-14	3.58e-11		AAEL025615
AAEL010366	AAEL010366-RA	4.14412	17.681	0	0	0		AAEL010366
AAEL011345	AAEL011345-RA	4.12776	17.4816	0	0	0		AAEL011345
AAEL003622	AAEL003622-RA	4.11933	17.3797	7.44e-15	1.53e-13	1.33e-10		AAEL003622
AAEL013371	AAEL013371-RB	4.109	17.2557	6.17e-09	5.73e-08	0.000111		AAEL013371
AAEL009488	AAEL009488-RA	4.10365	17.1918	1.86e-07	1.38e-06	0.003342		AAEL009488
AAEL024466	AAEL024466-RA	4.10353	17.1904	0.001736	0.005716	1		AAEL024466
AAEL007691	AAEL007691-RB	4.10234	17.1762	0	0	0		AAEL007691
AAEL007055	AAEL007055-RA	4.09841	17.1295	0.011697	0.03118	1		AAEL007055
AAEL005109	AAEL005109-RB	4.09754	17.1191	2.61e-07	1.88e-06	0.004668		AAEL005109
AAEL006157	AAEL006157-RB	4.08995	17.0293	2.07e-11	2.7e-10	3.71e-07		AAEL006157
AAEL021609	AAEL021609-RA	4.08587	16.9812	4.8e-06	2.74e-05	0.085991		AAEL021609
AAEL011897	AAEL011897-RA	4.08402	16.9595	4.1e-05	0.000195	0.734727		AAEL011897
AAEL025713	AAEL025713-RA	4.07611	16.8668	1.31e-07	9.96e-07	0.002354		AAEL025713
AAEL011368	AAEL011368-RB	4.06864	16.7797	0	0	0		AAEL011368
AAEL014662	AAEL014662-RB	4.05843	16.6614	0	0	0		AAEL014662
AAEL014391	AAEL014391-RA	4.05814	16.658	0	0	0		AAEL014391
AAEL028154	AAEL028154-RA	4.0559	16.6321	0	0	0		AAEL028154
AAEL005491	AAEL005491-RA	4.05287	16.5972	0	0	0		AAEL005491
AAEL028136	AAEL028136-RA	4.0484	16.5458	0.002334	0.007472	1		AAEL028136
AAEL014318	AAEL014318-RA	4.03745	16.4208	0	0	0		AAEL014318
AAEL001062	AAEL001062-RB	4.0358	16.402	0	0	0		AAEL001062
AAEL023868	AAEL023868-RA	4.03178	16.3563	0.000372	0.001448	1		AAEL023868
CECN	AAEL029047-RA	4.03115	16.3492	1.18e-10	1.38e-09	2.11e-06		AAEL029047
AAEL002688	AAEL002688-RA	4.0268	16.3	0	0	0		AAEL002688
AAEL026808	AAEL026808-RA	4.01925	16.2149	6.7e-05	0.000304	1		AAEL026808
SRPN6	AAEL010769-RD	4.01745	16.1947	0	0	0		AAEL010769
AAEL021401	AAEL021401-RA	4.01511	16.1684	2.67e-05	0.000131	0.477922		AAEL021401
AAEL000931	AAEL000931-RA	4.01252	16.1395	0	0	0		AAEL000931
AAEL012536	AAEL012536-RD	4.00316	16.035	0	0	0		AAEL012536
AAEL002512	AAEL002512-RA	3.99444	15.9384	0	0	0		AAEL002512
AAEL000519	AAEL000519-RA	3.99086	15.8989	6.46e-06	3.58e-05	0.115724		AAEL000519
AAEL023029	AAEL023029-RA	3.98479	15.8322	0.003657	0.011154	1		AAEL023029
AAEL001046	AAEL001046-RC	3.9802	15.7819	0	0	0		AAEL001046
TMOF	AAEL017403-RA	3.94312	15.3814	0.000342	0.00134	1		AAEL017403
AAEL012268	AAEL012268-RC	3.93906	15.3382	4.44e-16	1.04e-14	7.96e-12		AAEL012268
AAEL020324	AAEL020324-RA	3.93844	15.3316	0.018954	0.047399	1		AAEL020324
AAEL003291	AAEL003291-RA	3.93102	15.253	0	0	0		AAEL003291
AAEL027215	AAEL027215-RA	3.92772	15.2181	0.001301	0.004422	1		AAEL027215
15a-1	AAEL013027-RA	3.92699	15.2104	1.4e-07	1.06e-06	0.002514		AAEL013027
AAEL009467	AAEL009467-RA	3.91626	15.0977	0	0	0		AAEL009467
AAEL006605	AAEL006605-RA	3.90658	14.9968	8.69e-09	7.92e-08	0.000156		AAEL006605
AAEL013585	AAEL013585-RA	3.90102	14.9391	0	0	0		AAEL013585
AAEL006159	AAEL006159-RA	3.89761	14.9038	0.000335	0.001315	1		AAEL006159
AAEL023461	AAEL023461-RA	3.88841	14.8091	1.04e-08	9.32e-08	0.000186		AAEL023461
AAEL008007	AAEL008007-RA	3.88017	14.7247	0	0	0		AAEL008007
AAEL009862	AAEL009862-RA	3.87552	14.6774	4.75e-12	6.83e-11	8.52e-08		AAEL009862
AAEL027157	AAEL027157-RA	3.87161	14.6376	0	0	0		AAEL027157
AAEL012383	AAEL012383-RA	3.87157	14.6373	0	0	0		AAEL012383
AAEL026248	AAEL026248-RA	3.87112	14.6326	0.007774	0.021864	1		AAEL026248
D7_1	AAEL006424-RA	3.86024	14.5227	0.000195	0.000809	1		AAEL006424
AAEL026417	AAEL026417-RA	3.84527	14.3728	0.008009	0.022408	1		AAEL026417
AAEL022721	AAEL022721-RA	3.84443	14.3644	0.018106	0.045552	1		AAEL022721
AAEL022518	AAEL022518-RA	3.84198	14.34	7.96e-07	5.26e-06	0.014265		AAEL022518
AAEL003728	AAEL003728-RB	3.84132	14.3335	8.35e-13	1.31e-11	1.5e-08		AAEL003728
CLIPA1	AAEL002601-RA	3.83989	14.3193	2.34e-14	4.47e-13	4.2e-10		AAEL002601
AAEL022411	AAEL022411-RA	3.83395	14.2604	3.36e-05	0.000162	0.602494		AAEL022411
AAEL022523	AAEL022523-RA	3.82958	14.2174	0.000352	0.001376	1		AAEL022523
AAEL009556	AAEL009556-RA	3.81852	14.1087	7.68e-06	4.2e-05	0.137568		AAEL009556
AAEL001098	AAEL001098-RA	3.81754	14.0992	1.11e-16	2.71e-15	1.99e-12		AAEL001098
CLIPA16	AAEL008404-RB	3.81663	14.0902	6.71e-09	6.18e-08	0.00012		AAEL008404
AAEL006069	AAEL006069-RB	3.81548	14.079	0	0	0		AAEL006069
AAEL004105	AAEL004105-RC	3.81224	14.0475	0	0	0		AAEL004105
AAEL006143	AAEL006143-RC	3.80906	14.0166	0	0	0		AAEL006143
AAEL003076	AAEL003076-RA	3.80729	13.9993	0	0	0		AAEL003076
AAEL006439	AAEL006439-RF	3.79931	13.9222	0	0	0		AAEL006439
AAEL022181	AAEL022181-RA	3.79852	13.9145	0.005875	0.017032	1		AAEL022181
CYP325N2	AAEL012762-RB	3.79518	13.8823	1.54e-09	1.56e-08	2.75e-05		AAEL012762
AAEL008622	AAEL008622-RA	3.78934	13.8262	0	0	0		AAEL008622
AAEL024152	AAEL024152-RA	3.78581	13.7924	5.09e-08	4.15e-07	0.000912		AAEL024152
AAEL009864	AAEL009864-RC	3.7733	13.6734	0	0	0		AAEL009864
AAEL027493	AAEL027493-RA	3.76954	13.6378	0	0	0		AAEL027493
AAEL012658	AAEL012658-RD	3.76619	13.6062	0	0	0		AAEL012658
AAEL010397	AAEL010397-RE	3.75584	13.509	0.008554	0.02372	1		AAEL010397
AAEL001031	AAEL001031-RA	3.75347	13.4868	1.46e-08	1.28e-07	0.000261		AAEL001031
GPRHE6	AAEL017167-RB	3.75123	13.4658	0	0	0		AAEL017167
AAEL027563	AAEL027563-RA	3.75093	13.463	0.003098	0.009607	1		AAEL027563
CTL24	AAEL002524-RA	3.74376	13.3963	2.35e-09	2.32e-08	4.21e-05		AAEL002524
AAEL000837	AAEL000837-RA	3.73189	13.2865	0.004474	0.013326	1		AAEL000837
AAEL025583	AAEL025583-RA	3.73061	13.2748	0.00432	0.012907	1		AAEL025583
AAEL020057	AAEL020057-RA	3.72145	13.1907	0	0	0		AAEL020057
AAEL002520	AAEL002520-RB	3.71903	13.1686	2.12e-13	3.6e-12	3.8e-09		AAEL002520
AAEL006962	AAEL006962-RB	3.71618	13.1426	0	0	0		AAEL006962
AAEL021762	AAEL021762-RA	3.71613	13.1421	4e-15	8.55e-14	7.16e-11		AAEL021762
AAEL024454	AAEL024454-RA	3.71487	13.1307	0	0	0		AAEL024454
AAEL013542	AAEL013542-RA	3.71435	13.126	0.001587	0.005278	1		AAEL013542
AAEL028813	AAEL028813-RA	3.70711	13.0602	1.75e-08	1.52e-07	0.000314		AAEL028813
AAEL011007	AAEL011007-RA	3.70436	13.0354	3.6e-12	5.23e-11	6.45e-08		AAEL011007
AAEL018844	AAEL018844-RA	3.70025	12.9983	0.007898	0.022153	1		AAEL018844
AAEL012860	AAEL012860-RA	3.69582	12.9585	0	0	0		AAEL012860
AAEL025825	AAEL025825-RA	3.69329	12.9358	1.11e-16	2.71e-15	1.99e-12		AAEL025825
AAEL027845	AAEL027845-RA	3.68941	12.901	0	0	0		AAEL027845
AAEL019686	AAEL019686-RC	3.68011	12.8181	0	0	0		AAEL019686
CTLGA5	AAEL005641-RA	3.67411	12.7649	8.19e-06	4.46e-05	0.146815		AAEL005641
AAEL008632	AAEL008632-RA	3.67375	12.7617	0	0	0		AAEL008632
AAEL001306	AAEL001306-RB	3.67371	12.7614	0	0	0		AAEL001306
AAEL010529	AAEL010529-RA	3.66907	12.7204	2.75e-12	4.06e-11	4.93e-08		AAEL010529
AAEL010062	AAEL010062-RC	3.66276	12.6649	0	0	0		AAEL010062
AAEL007776	AAEL007776-RA	3.66276	12.6649	0.000488	0.001841	1		AAEL007776
AAEL019899	AAEL019899-RA	3.65803	12.6234	0.000257	0.001034	1		AAEL019899
AAEL023660	AAEL023660-RA	3.65701	12.6145	0.010954	0.029427	1		AAEL023660
AAEL019857	AAEL019857-RA	3.65625	12.6078	0	0	0		AAEL019857
AAEL021122	AAEL021122-RA	3.65533	12.5998	0.001398	0.004713	1		AAEL021122
AAEL023142	AAEL023142-RA	3.65471	12.5944	0.008646	0.023929	1		AAEL023142
AAEL025276	AAEL025276-RA	3.64627	12.5209	0.002396	0.007649	1		AAEL025276
CLIPB31	AAEL006161-RB	3.64443	12.5049	0	0	0		AAEL006161
AAEL027694	AAEL027694-RB	3.64303	12.4928	0	0	0		AAEL027694
AAEL003347	AAEL003347-RB	3.63668	12.438	0	0	0		AAEL003347
AAEL026492	AAEL026492-RA	3.63549	12.4277	0.001694	0.005592	1		AAEL026492
AAEL025516	AAEL025516-RA	3.6303	12.3831	7.32e-05	0.00033	1		AAEL025516
AAEL013605	AAEL013605-RA	3.62638	12.3495	1.68e-07	1.26e-06	0.003018		AAEL013605
AAEL020874	AAEL020874-RA	3.6213	12.3061	0.000196	0.00081	1		AAEL020874
CYP325G2	AAEL012766-RA	3.62128	12.306	0.002151	0.006939	1		AAEL012766
AAEL022528	AAEL022528-RA	3.61551	12.2568	2.11e-15	4.6e-14	3.78e-11		AAEL022528
AAEL012099	AAEL012099-RB	3.61229	12.2295	0	0	0		AAEL012099
AAEL013004	AAEL013004-RC	3.61076	12.2165	0	0	0		AAEL013004
AAEL007453	AAEL007453-RA	3.6085	12.1974	8.27e-11	9.86e-10	1.48e-06		AAEL007453
AAEL020843	AAEL020843-RA	3.60141	12.1376	5.26e-12	7.5e-11	9.42e-08		AAEL020843
AAEL010478	AAEL010478-RB	3.59857	12.1138	2.17e-08	1.85e-07	0.000388		AAEL010478
AAEL022582	AAEL022582-RA	3.59791	12.1082	6.16e-10	6.65e-09	1.1e-05		AAEL022582
AAEL003511	AAEL003511-RA	3.59212	12.0597	2.01e-11	2.62e-10	3.6e-07		AAEL003511
AAEL023794	AAEL023794-RA	3.58354	11.9882	0.007761	0.021836	1		AAEL023794
AAEL014990	AAEL014990-RC	3.56755	11.856	3.02e-14	5.69e-13	5.41e-10		AAEL014990
AAEL022775	AAEL022775-RA	3.56648	11.8472	2.22e-16	5.32e-15	3.98e-12		AAEL022775
AAEL026265	AAEL026265-RA	3.56525	11.8371	6.48e-06	3.59e-05	0.116045		AAEL026265
AAEL021312	AAEL021312-RA	3.56521	11.8368	0.003603	0.011006	1		AAEL021312
AAEL024313	AAEL024313-RA	3.56504	11.8354	1.22e-15	2.75e-14	2.19e-11		AAEL024313
AAEL013262	AAEL013262-RA	3.55548	11.7573	0	0	0		AAEL013262
AAEL003289	AAEL003289-RB	3.55349	11.7411	4.4e-05	0.000207	0.787791		AAEL003289
AAEL010884	AAEL010884-RB	3.54877	11.7027	0	0	0		AAEL010884
AAEL022609	AAEL022609-RE	3.54873	11.7024	0	0	0		AAEL022609
AAEL020513	AAEL020513-RA	3.54605	11.6806	4.02e-13	6.6e-12	7.21e-09		AAEL020513
Gr77	AAEL007940-RB	3.52215	11.4887	1.4e-05	7.28e-05	0.250702		AAEL007940
AAEL023427	AAEL023427-RA	3.5145	11.428	0.000593	0.002193	1		AAEL023427
AAEL014876	AAEL014876-RA	3.51303	11.4163	0.000103	0.000448	1		AAEL014876
AAEL020466	AAEL020466-RA	3.5122	11.4098	0.002036	0.006606	1		AAEL020466
AAEL021008	AAEL021008-RD	3.51197	11.4079	0	0	0		AAEL021008
AAEL003954	AAEL003954-RA	3.51173	11.4061	0	0	0		AAEL003954
AAEL000788	AAEL000788-RB	3.50897	11.3843	0	0	0		AAEL000788
AAEL021069	AAEL021069-RA	3.4968	11.2887	0.000102	0.000446	1		AAEL021069
AAEL005849	AAEL005849-RC	3.48894	11.2273	7.04e-12	9.85e-11	1.26e-07		AAEL005849
AAEL025139	AAEL025139-RA	3.48169	11.171	0.000619	0.002281	1		AAEL025139
AAEL023377	AAEL023377-RA	3.47957	11.1546	1.06e-06	6.87e-06	0.019055		AAEL023377
AAEL027612	AAEL027612-RA	3.47935	11.153	0.000717	0.002596	1		AAEL027612
CTL15	AAEL012353-RA	3.47745	11.1383	0.000374	0.001454	1		AAEL012353
CYP6M9	AAEL017297-RB	3.47708	11.1354	0	0	0		AAEL017297
AAEL022951	AAEL022951-RA	3.47682	11.1334	1e-12	1.56e-11	1.8e-08		AAEL022951
AAEL027496	AAEL027496-RA	3.47621	11.1287	0.01468	0.037982	1		AAEL027496
AAEL029072	AAEL029072-RA	3.46982	11.0795	7.38e-05	0.000332	1		AAEL029072
AAEL024958	AAEL024958-RA	3.46966	11.0782	8.9e-08	6.95e-07	0.001594		AAEL024958
AAEL004521	AAEL004521-RA	3.46509	11.0432	0	0	0		AAEL004521
AAEL003462	AAEL003462-RA	3.46209	11.0203	0	0	0		AAEL003462
AAEL028119	AAEL028119-RB	3.46109	11.0126	0	0	0		AAEL028119
OBP23	AAEL006109-RA	3.45495	10.9659	0.000333	0.00131	1		AAEL006109
AAEL002869	AAEL002869-RA	3.45474	10.9643	0	0	0		AAEL002869
AAEL007264	AAEL007264-RB	3.44374	10.881	8.02e-11	9.61e-10	1.44e-06		AAEL007264
AAEL017300	AAEL017300-RB	3.44035	10.8555	0	0	0		AAEL017300
LRIM1	AAEL012086-RA	3.43401	10.8079	5.41e-13	8.73e-12	9.7e-09		AAEL012086
AAEL022159	AAEL022159-RB	3.43387	10.8068	1.77e-05	9.04e-05	0.316744		AAEL022159
AAEL026959	AAEL026959-RA	3.43105	10.7857	0.001557	0.00519	1		AAEL026959
AAEL022845	AAEL022845-RA	3.41791	10.6879	1.75e-07	1.3e-06	0.003143		AAEL022845
AAEL025685	AAEL025685-RA	3.41765	10.686	0.012312	0.032542	1		AAEL025685
AAEL020347	AAEL020347-RB	3.41552	10.6702	3e-13	5e-12	5.37e-09		AAEL020347
AAEL021812	AAEL021812-RA	3.40898	10.622	0	0	0		AAEL021812
AAEL020128	AAEL020128-RA	3.38822	10.4702	0.000721	0.002608	1		AAEL020128
AAEL026610	AAEL026610-RA	3.38012	10.4116	4.41e-09	4.19e-08	7.9e-05		AAEL026610
AAEL001287	AAEL001287-RA	3.37912	10.4044	2.91e-10	3.25e-09	5.21e-06		AAEL001287
AAEL020490	AAEL020490-RA	3.37798	10.3962	0.001723	0.005676	1		AAEL020490
AAEL007206	AAEL007206-RA	3.37768	10.394	0	0	0		AAEL007206
AAEL022624	AAEL022624-RA	3.37766	10.3939	0.00124	0.004235	1		AAEL022624
AAEL006921	AAEL006921-RB	3.37253	10.3569	1.28e-13	2.23e-12	2.29e-09		AAEL006921
AAEL002301	AAEL002301-RA	3.37011	10.3396	0	0	0		AAEL002301
AAEL001650	AAEL001650-RA	3.36854	10.3283	8.74e-07	5.73e-06	0.015661		AAEL001650
AAEL026290	AAEL026290-RA	3.36759	10.3215	0.009203	0.025244	1		AAEL026290
AAEL001812	AAEL001812-RB	3.36628	10.3122	0	0	0		AAEL001812
AAEL028227	AAEL028227-RA	3.36435	10.2984	0.011965	0.031781	1		AAEL028227
AAEL018241	AAEL018241-RB	3.34656	10.1722	0	0	0		AAEL018241
AAEL020493	AAEL020493-RA	3.32722	10.0367	0.011078	0.029725	1		AAEL020493
AAEL014579	AAEL014579-RA	3.32708	10.0358	0.011896	0.031626	1		AAEL014579
AAEL000462	AAEL000462-RB	3.32678	10.0336	0.012771	0.03365	1		AAEL000462
AAEL000940	AAEL000940-RA	3.32125	9.99531	8.67e-08	6.81e-07	0.001554		AAEL000940
AAEL011086	AAEL011086-RA	3.3207	9.9915	0	0	0		AAEL011086
AAEL023186	AAEL023186-RA	3.31648	9.96234	0.001378	0.004651	1		AAEL023186
AAEL027993	AAEL027993-RA	3.31461	9.94939	4.04e-12	5.84e-11	7.23e-08		AAEL027993
AAEL014196	AAEL014196-RA	3.30868	9.90861	0	0	0		AAEL014196
AAEL021337	AAEL021337-RA	3.301	9.85596	0.012508	0.033016	1		AAEL021337
AAEL027400	AAEL027400-RD	3.30067	9.85375	0	0	0		AAEL027400
AAEL027424	AAEL027424-RA	3.29937	9.84489	0	0	0		AAEL027424
AAEL019942	AAEL019942-RA	3.29331	9.8036	1.04e-05	5.56e-05	0.18627		AAEL019942
AAEL025936	AAEL025936-RA	3.2907	9.78591	0.00539	0.015745	1		AAEL025936
AAEL010377	AAEL010377-RC	3.28991	9.78054	0	0	0		AAEL010377
AAEL024613	AAEL024613-RA	3.27946	9.70993	2.85e-09	2.78e-08	5.11e-05		AAEL024613
AAEL010875	AAEL010875-RA	3.2783	9.70211	0.001123	0.003882	1		AAEL010875
AAEL001969	AAEL001969-RA	3.27374	9.67153	2.34e-07	1.7e-06	0.004194		AAEL001969
AAEL013303	AAEL013303-RB	3.26841	9.63586	0.001588	0.00528	1		AAEL013303
CYP9J29	AAEL014610-RA	3.26839	9.63573	0.002715	0.008563	1		AAEL014610
AAEL000808	AAEL000808-RA	3.26712	9.62722	8.37e-07	5.5e-06	0.014996		AAEL000808
AAEL008651	AAEL008651-RA	3.26657	9.62354	0	0	0		AAEL008651
AAEL024940	AAEL024940-RA	3.25846	9.56958	9.88e-15	1.98e-13	1.77e-10		AAEL024940
AAEL027618	AAEL027618-RA	3.25322	9.5349	0.000689	0.002504	1		AAEL027618
HPX2	AAEL013171-RA	3.25059	9.51758	0	0	0		AAEL013171
AAEL022562	AAEL022562-RA	3.24204	9.46133	0.000186	0.000775	1		AAEL022562
AAEL024406	AAEL024406-RB	3.24123	9.45603	2.91e-14	5.5e-13	5.21e-10		AAEL024406
CYP6M5	AAEL009117-RA	3.23701	9.42841	0	0	0		AAEL009117
AAEL004949	AAEL004949-RA	3.23333	9.40436	0.003328	0.010249	1		AAEL004949
AAEL023492	AAEL023492-RA	3.23217	9.39683	2.66e-05	0.000131	0.475844		AAEL023492
AAEL026065	AAEL026065-RA	3.23044	9.38554	0.019074	0.047608	1		AAEL026065
AAEL007450	AAEL007450-RA	3.22686	9.36225	0.000206	0.00085	1		AAEL007450
AAEL024901	AAEL024901-RA	3.22567	9.35455	0.004212	0.012622	1		AAEL024901
AAEL002626	AAEL002626-RB	3.22505	9.35054	0	0	0		AAEL002626
AAEL022061	AAEL022061-RA	3.21574	9.29041	0	0	0		AAEL022061
AAEL029050	AAEL029050-RA	3.21316	9.27381	1.04e-07	8.02e-07	0.001865		AAEL029050
AAEL005401	AAEL005401-RA	3.20854	9.24418	0	0	0		AAEL005401
AAEL006269	AAEL006269-RA	3.20736	9.23661	0	0	0		AAEL006269
AAEL011488	AAEL011488-RB	3.20671	9.23246	6.94e-13	1.1e-11	1.24e-08		AAEL011488
AAEL024604	AAEL024604-RA	3.20526	9.22316	0	0	0		AAEL024604
AAEL021302	AAEL021302-RA	3.20505	9.22181	0	0	0		AAEL021302
ck	AAEL001220-RC	3.20433	9.2172	0	0	0		AAEL001220
AAEL022151	AAEL022151-RA	3.20296	9.20843	2.4e-07	1.74e-06	0.004295		AAEL022151
AAEL027019	AAEL027019-RA	3.20254	9.20578	0	0	0		AAEL027019
AAEL022279	AAEL022279-RA	3.20251	9.20557	0.000634	0.002328	1		AAEL022279
AAEL022148	AAEL022148-RA	3.19801	9.17695	0.007625	0.021502	1		AAEL022148
AAEL027317	AAEL027317-RA	3.19432	9.15345	3.53e-12	5.13e-11	6.32e-08		AAEL027317
AAEL005237	AAEL005237-RB	3.19191	9.13818	0	0	0		AAEL005237
AAEL027549	AAEL027549-RA	3.19126	9.1341	8e-12	1.11e-10	1.43e-07		AAEL027549
AAEL009295	AAEL009295-RA	3.19123	9.13393	0	0	0		AAEL009295
AAEL019673	AAEL019673-RC	3.19036	9.12841	0	0	0		AAEL019673
AAEL017144	AAEL017144-RA	3.18571	9.09901	2.89e-05	0.000141	0.51717		AAEL017144
AAEL019684	AAEL019684-RA	3.1831	9.08256	1.37e-09	1.4e-08	2.46e-05		AAEL019684
AAEL025048	AAEL025048-RA	3.17793	9.05009	8.04e-05	0.000359	1		AAEL025048
AAEL010068	AAEL010068-RB	3.17513	9.03254	0	0	0		AAEL010068
AAEL007659	AAEL007659-RA	3.17279	9.01791	0	0	0		AAEL007659
AAEL019925	AAEL019925-RA	3.17164	9.0107	0	0	0		AAEL019925
AAEL020097	AAEL020097-RA	3.16985	8.99956	1.64e-05	8.44e-05	0.293574		AAEL020097
AAEL007559	AAEL007559-RB	3.16546	8.97219	0	0	0		AAEL007559
AAEL000505	AAEL000505-RA	3.15741	8.92227	0	0	0		AAEL000505
AAEL025347	AAEL025347-RA	3.15711	8.92043	1.67e-15	3.69e-14	2.98e-11		AAEL025347
AAEL027795	AAEL027795-RA	3.15358	8.89858	0.001148	0.003956	1		AAEL027795
AAEL006004	AAEL006004-RA	3.15314	8.89591	0	0	0		AAEL006004
AAEL006572	AAEL006572-RD	3.15155	8.88608	0	0	0		AAEL006572
AAEL020537	AAEL020537-RA	3.15041	8.87905	0.003909	0.011817	1		AAEL020537
AAEL006138	AAEL006138-RA	3.14666	8.85605	6.27e-12	8.84e-11	1.12e-07		AAEL006138
AAEL005218	AAEL005218-RC	3.13594	8.79049	0	0	0		AAEL005218
AAEL003738	AAEL003738-RA	3.1264	8.7325	2.69e-10	3.01e-09	4.82e-06		AAEL003738
AAEL023295	AAEL023295-RA	3.12349	8.71493	3.13e-07	2.22e-06	0.0056		AAEL023295
CTLMA14	AAEL014382-RA	3.12304	8.71222	1.03e-09	1.07e-08	1.84e-05		AAEL014382
AAEL009936	AAEL009936-RA	3.1211	8.70052	0	0	0		AAEL009936
AAEL026925	AAEL026925-RA	3.11638	8.67211	0.000909	0.003212	1		AAEL026925
AAEL027360	AAEL027360-RA	3.11478	8.66247	0	0	0		AAEL027360
AAEL003967	AAEL003967-RA	3.11429	8.65953	5.55e-14	1.01e-12	9.95e-10		AAEL003967
AAEL000827	AAEL000827-RA	3.11425	8.65931	1.21e-07	9.22e-07	0.002167		AAEL000827
AAEL009148	AAEL009148-RA	3.11353	8.65498	0	0	0		AAEL009148
AAEL022708	AAEL022708-RA	3.10938	8.63012	0.000102	0.000447	1		AAEL022708
AAEL002696	AAEL002696-RA	3.10134	8.58215	3.72e-06	2.17e-05	0.066684		AAEL002696
AAEL019463	AAEL019463-RA	3.10102	8.58028	0	0	0		AAEL019463
AAEL005593	AAEL005593-RC	3.10011	8.57484	0	0	0		AAEL005593
AAEL003873	AAEL003873-RB	3.10006	8.57455	0	0	0		AAEL003873
AAEL024746	AAEL024746-RC	3.09495	8.54425	0	0	0		AAEL024746
AAEL006909	AAEL006909-RA	3.0925	8.52974	0.010492	0.028311	1		AAEL006909
AAEL022829	AAEL022829-RA	3.08732	8.49914	0.003977	0.012008	1		AAEL022829
AAEL006253	AAEL006253-RB	3.08322	8.47503	6.39e-05	0.000292	1		AAEL006253
AAEL022658	AAEL022658-RA	3.08154	8.4652	0.00085	0.003026	1		AAEL022658
AAEL001900	AAEL001900-RA	3.08128	8.46364	2.2e-05	0.00011	0.393641		AAEL001900
AAEL012131	AAEL012131-RB	3.06794	8.38574	0	0	0		AAEL012131
AAEL021753	AAEL021753-RA	3.06325	8.35856	0.002181	0.00702	1		AAEL021753
AAEL027155	AAEL027155-RA	3.05728	8.32402	3.25e-05	0.000157	0.582139		AAEL027155
AAEL003301	AAEL003301-RB	3.05564	8.31454	0	0	0		AAEL003301
AAEL025638	AAEL025638-RA	3.05507	8.31127	2.33e-14	4.46e-13	4.18e-10		AAEL025638
AAEL004242	AAEL004242-RB	3.05487	8.31013	0	0	0		AAEL004242
CCC1	AAEL006180-RF	3.05403	8.30527	0	0	0		AAEL006180
AAEL015432	AAEL015432-RB	3.05328	8.30097	0.001121	0.003875	1		AAEL015432
AAEL029055	AAEL029055-RA	3.05301	8.2994	7.13e-06	3.92e-05	0.127822		AAEL029055
AAEL003505	AAEL003505-RB	3.0528	8.29822	0	0	0		AAEL003505
AAEL024304	AAEL024304-RA	3.05231	8.29538	1.63e-08	1.42e-07	0.000292		AAEL024304
AAEL017061	AAEL017061-RA	3.04615	8.26002	0	0	0		AAEL017061
AAEL028226	AAEL028226-RA	3.04586	8.2584	0.000204	0.000843	1		AAEL028226
AAEL025338	AAEL025338-RA	3.04292	8.2416	0.00075	0.002701	1		AAEL025338
AAEL014231	AAEL014231-RB	3.03824	8.21487	0.000245	0.000991	1		AAEL014231
AAEL002228	AAEL002228-RA	3.03704	8.20804	2.6e-05	0.000128	0.465734		AAEL002228
AAEL020983	AAEL020983-RA	3.03587	8.20139	0	0	0		AAEL020983
AAEL021230	AAEL021230-RB	3.03484	8.19553	0.004571	0.013594	1		AAEL021230
AAEL020999	AAEL020999-RA	3.0271	8.15171	0.001644	0.005434	1		AAEL020999
AAEL014437	AAEL014437-RA	3.02578	8.14422	0.000121	0.000522	1		AAEL014437
AAEL004873	AAEL004873-RA	3.02434	8.13613	0	0	0		AAEL004873
AAEL025184	AAEL025184-RA	3.02175	8.1215	0.004285	0.012814	1		AAEL025184
AAEL022832	AAEL022832-RA	3.02174	8.12144	0.007986	0.022357	1		AAEL022832
AAEL012949	AAEL012949-RC	3.0198	8.11058	0.000177	0.000742	1		AAEL012949
AAEL026603	AAEL026603-RA	3.01937	8.10811	0	0	0		AAEL026603
AAEL022502	AAEL022502-RA	3.01405	8.07832	0.00763	0.02151	1		AAEL022502
AAEL025030	AAEL025030-RB	3.01382	8.07702	0	0	0		AAEL025030
AAEL020051	AAEL020051-RA	3.00503	8.02794	9.7e-05	0.000426	1		AAEL020051
AAEL010738	AAEL010738-RT	3.00492	8.02732	0	0	0		AAEL010738
AAEL019898	AAEL019898-RI	3.00022	8.00123	0	0	0		AAEL019898
AAEL028178	AAEL028178-RA	2.98846	7.93627	0.000479	0.001811	1		AAEL028178
AAEL025607	AAEL025607-RC	2.98833	7.93557	0	0	0		AAEL025607
AAEL005315	AAEL005315-RB	2.9882	7.93485	0	0	0		AAEL005315
HSP70Bb	AAEL017976-RB	2.98806	7.93404	0.000309	0.001222	1		AAEL017976
AAEL000835	AAEL000835-RB	2.97744	7.87587	0.002113	0.00683	1		AAEL000835
AAEL025316	AAEL025316-RB	2.97089	7.8402	0.000305	0.001208	1		AAEL025316
AAEL022207	AAEL022207-RA	2.96392	7.80239	2.87e-11	3.65e-10	5.14e-07		AAEL022207
AAEL020258	AAEL020258-RA	2.9634	7.79959	7.04e-13	1.12e-11	1.26e-08		AAEL020258
AAEL024178	AAEL024178-RB	2.96307	7.7978	0.007988	0.022358	1		AAEL024178
AAEL025894	AAEL025894-RA	2.95701	7.76513	3.33e-06	1.96e-05	0.059755		AAEL025894
AAEL026138	AAEL026138-RD	2.95549	7.75693	2.03e-08	1.74e-07	0.000364		AAEL026138
AAEL024598	AAEL024598-RE	2.95318	7.74452	0	0	0		AAEL024598
AAEL003886	AAEL003886-RA	2.95299	7.74355	3.1e-11	3.92e-10	5.55e-07		AAEL003886
AAEL023339	AAEL023339-RA	2.95285	7.74279	0.004838	0.014293	1		AAEL023339
AAEL007999	AAEL007999-RA	2.95262	7.74151	0.005402	0.015778	1		AAEL007999
AAEL025888	AAEL025888-RA	2.95059	7.73064	0	0	0		AAEL025888
AAEL024167	AAEL024167-RA	2.94491	7.70026	3.17e-06	1.88e-05	0.056739		AAEL024167
AAEL020731	AAEL020731-RA	2.9439	7.69487	0.001121	0.003874	1		AAEL020731
AAEL023677	AAEL023677-RA	2.94313	7.69081	3.38e-12	4.95e-11	6.06e-08		AAEL023677
AAEL001818	AAEL001818-RB	2.94277	7.68888	0	0	0		AAEL001818
AAEL009685	AAEL009685-RA	2.94204	7.68497	0	0	0		AAEL009685
AAEL025434	AAEL025434-RA	2.93357	7.63997	3.41e-05	0.000165	0.61127		AAEL025434
AAEL010348	AAEL010348-RB	2.93118	7.62733	0	0	0		AAEL010348
AAEL028665	AAEL028665-RA	2.93076	7.62513	1.7e-06	1.05e-05	0.030422		AAEL028665
AAEL003842	AAEL003842-RA	2.92634	7.6018	0.008148	0.022747	1		AAEL003842
AAEL021494	AAEL021494-RA	2.92414	7.59019	4.24e-09	4.05e-08	7.6e-05		AAEL021494
AAEL015345	AAEL015345-RH	2.92142	7.5759	0.004072	0.012257	1		AAEL015345
AAEL020800	AAEL020800-RA	2.91826	7.55932	0	0	0		AAEL020800
AAEL026502	AAEL026502-RA	2.91677	7.55156	1.31e-06	8.3e-06	0.023409		AAEL026502
SCRB9	AAEL000256-RB	2.91472	7.5408	0	0	0		AAEL000256
CCEAE1O	AAEL004341-RA	2.91074	7.52005	0.000215	0.000881	1		AAEL004341
AAEL023135	AAEL023135-RA	2.90924	7.51222	0.000595	0.002201	1		AAEL023135
AAEL010434	AAEL010434-RA	2.90701	7.50063	5.94e-11	7.23e-10	1.06e-06		AAEL010434
AAEL024495	AAEL024495-RB	2.90676	7.49932	0.000915	0.003229	1		AAEL024495
AAEL027938	AAEL027938-RD	2.90305	7.48005	0	0	0		AAEL027938
AAEL020807	AAEL020807-RA	2.90162	7.47267	5.92e-05	0.000272	1		AAEL020807
AAEL023999	AAEL023999-RA	2.89698	7.44864	0	0	0		AAEL023999
CYP9M6	AAEL001312-RA	2.89676	7.44753	0	0	0		AAEL001312
AAEL010337	AAEL010337-RC	2.89638	7.44555	0	0	0		AAEL010337
SRPN16	AAEL014138-RA	2.89265	7.42633	3.12e-13	5.18e-12	5.58e-09		AAEL014138
AAEL008036	AAEL008036-RB	2.89119	7.41882	1.71e-09	1.73e-08	3.07e-05		AAEL008036
AAEL004209	AAEL004209-RF	2.88659	7.39523	0	0	0		AAEL004209
AAEL017334	AAEL017334-RA	2.88075	7.36533	0.000125	0.000538	1		AAEL017334
AAEL020747	AAEL020747-RA	2.87568	7.33952	0	0	0		AAEL020747
AAEL027406	AAEL027406-RA	2.87559	7.33905	0.010129	0.027453	1		AAEL027406
AAEL026735	AAEL026735-RB	2.87495	7.33576	0.001141	0.003937	1		AAEL026735
AAEL029032	AAEL029032-RA	2.87289	7.32532	0.001024	0.00357	1		AAEL029032
AAEL025746	AAEL025746-RA	2.87263	7.32399	1.34e-14	2.65e-13	2.41e-10		AAEL025746
AAEL009627	AAEL009627-RA	2.8721	7.32128	8.72e-06	4.72e-05	0.156248		AAEL009627
AAEL013984	AAEL013984-RA	2.86948	7.308	5.43e-05	0.000251	0.973604		AAEL013984
AAEL011898	AAEL011898-RK	2.86887	7.30494	0	0	0		AAEL011898
AAEL020139	AAEL020139-RA	2.86628	7.29181	0.005341	0.015625	1		AAEL020139
AAEL020545	AAEL020545-RA	2.86437	7.28217	4.76e-05	0.000223	0.852785		AAEL020545
AAEL009481	AAEL009481-RA	2.85669	7.24352	3.18e-13	5.28e-12	5.7e-09		AAEL009481
AAEL024828	AAEL024828-RA	2.85559	7.23798	0.006368	0.018267	1		AAEL024828
AAEL022872	AAEL022872-RA	2.85281	7.22408	7.51e-05	0.000337	1		AAEL022872
AAEL025810	AAEL025810-RA	2.85052	7.2126	0.011464	0.030645	1		AAEL025810
AAEL026378	AAEL026378-RA	2.84199	7.1701	7.53e-12	1.05e-10	1.35e-07		AAEL026378
AAEL004947	AAEL004947-RA	2.84002	7.16031	9.61e-05	0.000422	1		AAEL004947
AAEL001519	AAEL001519-RB	2.83988	7.15958	1.58e-07	1.18e-06	0.002824		AAEL001519
AAEL020171	AAEL020171-RA	2.8371	7.14581	0.015655	0.040193	1		AAEL020171
AAEL025503	AAEL025503-RA	2.832	7.12062	0	0	0		AAEL025503
AAEL023930	AAEL023930-RA	2.82997	7.11057	0.000932	0.003284	1		AAEL023930
AAEL023691	AAEL023691-RA	2.8254	7.08809	0.003216	0.009944	1		AAEL023691
AAEL024806	AAEL024806-RA	2.82436	7.08302	0.00133	0.004508	1		AAEL024806
AAEL026957	AAEL026957-RA	2.82415	7.08195	7e-05	0.000316	1		AAEL026957
AAEL026602	AAEL026602-RA	2.82351	7.07884	5.92e-08	4.77e-07	0.001061		AAEL026602
AAEL021026	AAEL021026-RA	2.82334	7.07798	0	0	0		AAEL021026
AAEL026190	AAEL026190-RA	2.82146	7.06877	0.018038	0.045401	1		AAEL026190
AAEL025720	AAEL025720-RC	2.81371	7.03091	4.49e-09	4.27e-08	8.05e-05		AAEL025720
AAEL016972	AAEL016972-RC	2.81355	7.03014	0	0	0		AAEL016972
AAEL027274	AAEL027274-RB	2.81327	7.02875	0.01159	0.030937	1		AAEL027274
AAEL006585	AAEL006585-RA	2.81289	7.02693	0.000332	0.001306	1		AAEL006585
AAEL026464	AAEL026464-RA	2.80781	7.00219	0.013048	0.034288	1		AAEL026464
AAEL011774	AAEL011774-RB	2.80434	6.98538	0.010826	0.029134	1		AAEL011774
AAEL025453	AAEL025453-RB	2.80423	6.98486	0	0	0		AAEL025453
AAEL027634	AAEL027634-RA	2.80411	6.98429	0.006185	0.017808	1		AAEL027634
AAEL026877	AAEL026877-RA	2.80394	6.98344	0.012077	0.03203	1		AAEL026877
AAEL024989	AAEL024989-RA	2.80081	6.9683	1.39e-05	7.24e-05	0.249288		AAEL024989
AAEL004564	AAEL004564-RA	2.79628	6.94647	2.84e-05	0.000139	0.508174		AAEL004564
CCEAE3O	AAEL011944-RA	2.79355	6.93336	0.017975	0.045268	1		AAEL011944
AAEL020137	AAEL020137-RA	2.79217	6.92672	0.001058	0.003676	1		AAEL020137
CASPS8	AAEL014348-RB	2.7882	6.90768	0	0	0		AAEL014348
AAEL026923	AAEL026923-RA	2.78722	6.90296	0.0061	0.017596	1		AAEL026923
AAEL001490	AAEL001490-RA	2.78299	6.88277	1.14e-11	1.56e-10	2.05e-07		AAEL001490
AAEL008628	AAEL008628-RB	2.78284	6.88208	3.95e-05	0.000188	0.707159		AAEL008628
CLIPB27	AEL007993-RA	2.78168	6.87654	1.28e-05	6.72e-05	0.229736		AAEL007993
AAEL009211	AAEL009211-RC	2.7815	6.87565	1.85e-06	1.14e-05	0.033229		AAEL009211
Or121	AAEL017104-RA	2.78096	6.87307	1.15e-06	7.4e-06	0.020662		AAEL017104
CYP6Z9	AAEL009129-RB	2.78037	6.87028	0	0	0		AAEL009129
AAEL000304	AAEL000304-RF	2.77745	6.85639	0	0	0		AAEL000304
AAEL005829	AAEL005829-RA	2.77617	6.85032	2.35e-05	0.000117	0.421164		AAEL005829
AAEL022542	AAEL022542-RA	2.77494	6.84445	0	0	0		AAEL022542
AAEL021921	AAEL021921-RB	2.77252	6.83301	0.00724	0.02052	1		AAEL021921
AAEL008799	AAEL008799-RA	2.77216	6.83129	2.22e-16	5.32e-15	3.98e-12		AAEL008799
AAEL020839	AAEL020839-RA	2.77183	6.82972	0.003886	0.011755	1		AAEL020839
AAEL007992	AAEL007992-RB	2.7701	6.82154	6.46e-10	6.94e-09	1.16e-05		AAEL007992
AAEL000044	AAEL000044-RB	2.76873	6.81508	0.007377	0.020878	1		AAEL000044
AAEL022334	AAEL022334-RA	2.76761	6.80978	1.71e-11	2.26e-10	3.07e-07		AAEL022334
SCRB3	AAEL005979-RA	2.76357	6.79073	0.000306	0.001211	1		AAEL005979
CYP6AK1	AAEL004941-RB	2.7635	6.79044	2.23e-09	2.21e-08	3.99e-05		AAEL004941
AAEL002624	AAEL002624-RA	2.76302	6.78816	0.001543	0.005149	1		AAEL002624
AAEL008450	AAEL008450-RB	2.7626	6.7862	6.59e-13	1.05e-11	1.18e-08		AAEL008450
AAEL022112	AAEL022112-RA	2.76009	6.77438	0.005778	0.016773	1		AAEL022112
AAEL018334	AAEL018334-RC	2.75991	6.77352	0	0	0		AAEL018334
AAEL003154	AAEL003154-RA	2.75364	6.74416	0	0	0		AAEL003154
AAEL020247	AAEL020247-RA	2.74383	6.69846	2.55e-05	0.000126	0.456407		AAEL020247
AAEL020569	AAEL020569-RA	2.74358	6.69729	0.001318	0.004472	1		AAEL020569
AAEL001737	AAEL001737-RA	2.73809	6.67185	0.00038	0.001474	1		AAEL001737
AAEL012036	AAEL012036-RB	2.73493	6.65728	0	0	0		AAEL012036
AAEL006609	AAEL006609-RB	2.73429	6.65432	0	0	0		AAEL006609
AAEL022506	AAEL022506-RA	2.73429	6.6543	2.85e-06	1.7e-05	0.051041		AAEL022506
AAEL024932	AAEL024932-RA	2.73194	6.6435	3.83e-06	2.23e-05	0.068674		AAEL024932
AAEL028980	AAEL028980-RA	2.72984	6.6338	1.38e-06	8.75e-06	0.024788		AAEL028980
AAEL026660	AAEL026660-RA	2.72602	6.61626	0.003615	0.011039	1		AAEL026660
AAEL010678	AAEL010678-RB	2.72551	6.61392	1.74e-05	8.91e-05	0.311513		AAEL010678
AAEL006207	AAEL006207-RA	2.72543	6.61356	4.91e-11	6.06e-10	8.79e-07		AAEL006207
AAEL028007	AAEL028007-RA	2.72378	6.60603	0.010898	0.029294	1		AAEL028007
AAEL021285	AAEL021285-RB	2.72378	6.60602	0.014615	0.037853	1		AAEL021285
AAEL025411	AAEL025411-RA	2.72339	6.60422	0.01677	0.042643	1		AAEL025411
AAEL021173	AAEL021173-RA	2.72008	6.58908	2.76e-05	0.000135	0.494063		AAEL021173
AAEL023263	AAEL023263-RA	2.71549	6.56817	0.000624	0.002297	1		AAEL023263
AAEL001998	AAEL001998-RA	2.7118	6.55139	2.3e-05	0.000115	0.41122		AAEL001998
AAEL026563	AAEL026563-RA	2.71142	6.54967	0.005	0.014719	1		AAEL026563
AAEL009873	AAEL009873-RB	2.70742	6.5315	0.003374	0.010368	1		AAEL009873
AAEL026599	AAEL026599-RA	2.70726	6.5308	0.005248	0.015375	1		AAEL026599
LRIM16	AAEL008658-RB	2.70405	6.51627	0	0	0		AAEL008658
AAEL024554	AAEL024554-RA	2.70086	6.50191	2.08e-07	1.52e-06	0.003719		AAEL024554
AAEL021853	AAEL021853-RA	2.70048	6.50018	0	0	0		AAEL021853
AAEL026507	AAEL026507-RA	2.69824	6.49008	0.001153	0.003973	1		AAEL026507
AAEL025975	AAEL025975-RA	2.69677	6.4835	0.013219	0.03468	1		AAEL025975
AAEL024223	AAEL024223-RA	2.68967	6.45164	4e-06	2.32e-05	0.071695		AAEL024223
CYP9J22	AAEL014619-RA	2.68898	6.44856	1.18e-11	1.6e-10	2.11e-07		AAEL014619
AAEL001305	AAEL001305-RA	2.68782	6.44341	4.66e-14	8.58e-13	8.36e-10		AAEL001305
AAEL024838	AAEL024838-RB	2.6771	6.39571	0	0	0		AAEL024838
AAEL025310	AAEL025310-RA	2.67443	6.38386	0.005031	0.0148	1		AAEL025310
AAEL028114	AAEL028114-RA	2.67399	6.38189	0.003706	0.011287	1		AAEL028114
AAEL028002	AAEL028002-RB	2.6696	6.36253	0	0	0		AAEL028002
AAEL005769	AAEL005769-RB	2.66842	6.35734	5.44e-13	8.76e-12	9.74e-09		AAEL005769
CYP6M10	AAEL009125-RB	2.66757	6.35358	0	0	0		AAEL009125
AAEL003645	AAEL003645-RA	2.66734	6.35255	0	0	0		AAEL003645
AAEL008080	AAEL008080-RA	2.66701	6.3511	0.000498	0.001874	1		AAEL008080
AAEL019548	AAEL019548-RA	2.66691	6.35066	2.19e-12	3.26e-11	3.92e-08		AAEL019548
GPRMTH7	AAEL000811-RA	2.66453	6.34023	0	0	0		AAEL000811
AAEL008327	AAEL008327-RA	2.65799	6.31155	2.24e-05	0.000112	0.401021		AAEL008327
CYP9J9	AAEL014605-RA	2.65514	6.29907	0	0	0		AAEL014605
AAEL000312	AAEL000312-RA	2.65458	6.29665	9.43e-06	5.08e-05	0.169044		AAEL000312
AAEL000311	AAEL000311-RB	2.6539	6.29367	5.82e-11	7.11e-10	1.04e-06		AAEL000311
AAEL022630	AAEL022630-RA	2.6539	6.29366	0.001145	0.003948	1		AAEL022630
AAEL021073	AAEL021073-RA	2.65033	6.27812	0	0	0		AAEL021073
AAEL008764	AAEL008764-RB	2.65004	6.27685	2.76e-06	1.65e-05	0.049526		AAEL008764
AAEL020555	AAEL020555-RA	2.64979	6.27578	0.003227	0.009975	1		AAEL020555
AAEL004719	AAEL004719-RA	2.64774	6.26683	0	0	0		AAEL004719
AAEL026346	AAEL026346-RA	2.64749	6.26576	0.006984	0.019874	1		AAEL026346
AAEL023300	AAEL023300-RA	2.64719	6.26448	0.003367	0.010355	1		AAEL023300
AAEL020035	AAEL020035-RC	2.64611	6.25978	0.001471	0.004932	1		AAEL020035
AAEL027154	AAEL027154-RA	2.64431	6.25196	7.05e-05	0.000318	1		AAEL027154
AAEL010956	AAEL010956-RB	2.64203	6.2421	0	0	0		AAEL010956
AAEL027610	AAEL027610-RA	2.63895	6.22876	0.000182	0.00076	1		AAEL027610
AAEL027753	AAEL027753-RA	2.63844	6.22659	0.018295	0.04597	1		AAEL027753
AAEL001267	AAEL001267-RA	2.63798	6.22461	1.94e-08	1.67e-07	0.000348		AAEL001267
AAEL008193	AAEL008193-RA	2.63769	6.22335	1.08e-05	5.76e-05	0.193762		AAEL008193
AAEL003123	AAEL003123-RC	2.63754	6.22271	0.000663	0.002422	1		AAEL003123
AAEL024424	AAEL024424-RA	2.63503	6.21188	5.82e-05	0.000267	1		AAEL024424
AAEL000850	AAEL000850-RE	2.63061	6.19288	0	0	0		AAEL000850
AAEL009869	AAEL009869-RC	2.62995	6.19003	0	0	0		AAEL009869
AAEL000021	AAEL000021-RA	2.6282	6.18256	2.12e-06	1.29e-05	0.037977		AAEL000021
AAEL013001	AAEL013001-RB	2.62657	6.17558	3.71e-08	3.07e-07	0.000665		AAEL013001
AAEL007018	AAEL007018-RA	2.6264	6.17484	7.03e-13	1.11e-11	1.26e-08		AAEL007018
CYP9M9	AAEL001807-RB	2.62167	6.15462	3.01e-05	0.000147	0.538705		AAEL001807
AAEL022797	AAEL022797-RA	2.62158	6.15425	1.33e-11	1.79e-10	2.38e-07		AAEL022797
AAEL028166	AAEL028166-RA	2.62048	6.14954	0.000447	0.001705	1		AAEL028166
AAEL027415	AAEL027415-RA	2.61979	6.14663	0.001164	0.004005	1		AAEL027415
AAEL001639	AAEL001639-RB	2.6188	6.14239	0	0	0		AAEL001639
AAEL001634	AAEL001634-RA	2.61657	6.13289	0.001882	0.006149	1		AAEL001634
AAEL010202	AAEL010202-RA	2.60962	6.10342	0.000129	0.000554	1		AAEL010202
AAEL006053	AAEL006053-RA	2.60901	6.10086	0.000955	0.003357	1		AAEL006053
AAEL003135	AAEL003135-RB	2.60696	6.09219	0	0	0		AAEL003135
AAEL009458	AAEL009458-RA	2.60408	6.08003	2.54e-06	1.52e-05	0.045433		AAEL009458
AAEL000420	AAEL000420-RB	2.60372	6.07852	0.000909	0.003212	1		AAEL000420
AAEL027311	AAEL027311-RA	2.60161	6.06964	0.001243	0.004247	1		AAEL027311
AAEL024364	AAEL024364-RA	2.60141	6.06881	0.008179	0.022816	1		AAEL024364
AAEL003016	AAEL003016-RA	2.59734	6.05168	0.009567	0.026092	1		AAEL003016
AAEL017244	AAEL017244-RB	2.59663	6.04871	0	0	0		AAEL017244
AAEL026194	AAEL026194-RA	2.59463	6.04034	1.96e-10	2.23e-09	3.52e-06		AAEL026194
CTL21	AAEL011408-RA	2.59049	6.02303	0.00676	0.019293	1		AAEL011408
AAEL019868	AAEL019868-RA	2.59037	6.02255	1.73e-05	8.85e-05	0.309344		AAEL019868
AAEL023111	AAEL023111-RA	2.5869	6.00809	0.011863	0.031552	1		AAEL023111
AAEL028018	AAEL028018-RA	2.58636	6.0058	0.006288	0.01807	1		AAEL028018
Or122	AAEL013563-RA	2.58481	5.99936	0.006368	0.018267	1		AAEL013563
AAEL021897	AAEL021897-RA	2.58428	5.99717	0.005665	0.016469	1		AAEL021897
AAEL010067	AAEL010067-RA	2.58324	5.99282	0	0	0		AAEL010067
AAEL014244	AAEL014244-RB	2.58242	5.98944	0.002831	0.008883	1		AAEL014244
AAEL002141	AAEL002141-RA	2.57847	5.97305	3.17e-12	4.65e-11	5.67e-08		AAEL002141
AAEL010395	AAEL010395-RB	2.5781	5.97153	0.004207	0.012613	1		AAEL010395
AAEL028048	AAEL028048-RA	2.57679	5.96612	3.43e-06	2.02e-05	0.061406		AAEL028048
AAEL019859	AAEL019859-RC	2.57304	5.9506	0	0	0		AAEL019859
AAEL020777	AAEL020777-RA	2.57292	5.95012	1.36e-06	8.6e-06	0.024327		AAEL020777
AAEL002538	AAEL002538-RA	2.57145	5.94405	0	0	0		AAEL002538
AAEL023991	AAEL023991-RA	2.57005	5.9383	0	0	0		AAEL023991
AAEL026165	AAEL026165-RA	2.56498	5.91747	1.24e-13	2.16e-12	2.22e-09		AAEL026165
AAEL027402	AAEL027402-RA	2.56453	5.91562	0	0	0		AAEL027402
AAEL011004	AAEL011004-RB	2.56272	5.90822	0	0	0		AAEL011004
AAEL005242	AAEL005242-RA	2.56149	5.90317	0	0	0		AAEL005242
AAEL008936	AAEL008936-RB	2.55855	5.89114	0.000716	0.002591	1		AAEL008936
AAEL013367	AAEL013367-RC	2.55736	5.8863	1.89e-10	2.16e-09	3.39e-06		AAEL013367
AAEL000668	AAEL000668-RA	2.55703	5.88495	0.004999	0.014717	1		AAEL000668
AAEL004009	AAEL004009-RA	2.55663	5.88333	2.36e-11	3.05e-10	4.23e-07		AAEL004009
AAEL009969	AAEL009969-RA	2.55618	5.88149	3.38e-07	2.38e-06	0.006055		AAEL009969
AAEL021450	AAEL021450-RA	2.55341	5.87019	0	0	0		AAEL021450
AAEL002592	AAEL002592-RA	2.55325	5.86955	0	0	0		AAEL002592
AAEL004440	AAEL004440-RB	2.55221	5.8653	0	0	0		AAEL004440
AAEL020970	AAEL020970-RD	2.55102	5.86047	0.00349	0.010691	1		AAEL020970
AAEL020643	AAEL020643-RA	2.54809	5.84858	3.71e-05	0.000178	0.664132		AAEL020643
AAEL001094	AAEL001094-RC	2.53813	5.80834	0	0	0		AAEL001094
AAEL008753	AAEL008753-RA	2.53764	5.80639	8.23e-05	0.000367	1		AAEL008753
LRIM9	AAEL001414-RA	2.52901	5.77175	5.61e-06	3.15e-05	0.100497		AAEL001414
AAEL022989	AAEL022989-RD	2.52884	5.77109	0.000846	0.003013	1		AAEL022989
AAEL020481	AAEL020481-RA	2.52834	5.76906	0.001328	0.004502	1		AAEL020481
AAEL013757	AAEL013757-RA	2.52828	5.76882	1.83e-08	1.58e-07	0.000327		AAEL013757
AAEL027883	AAEL027883-RA	2.52789	5.76727	0	0	0		AAEL027883
AAEL004335	AAEL004335-RA	2.52527	5.75682	0.004086	0.012293	1		AAEL004335
HSP70Ba	AAEL017975-RC	2.52502	5.75581	1.91e-05	9.74e-05	0.342808		AAEL017975
AAEL020853	AAEL020853-RA	2.52173	5.74271	0.001254	0.004277	1		AAEL020853
AAEL028195	AAEL028195-RA	2.52159	5.74216	1.85e-12	2.78e-11	3.31e-08		AAEL028195
AAEL022873	AAEL022873-RA	2.52012	5.7363	0.011591	0.030937	1		AAEL022873
AAEL021647	AAEL021647-RA	2.51849	5.72981	0.007498	0.021181	1		AAEL021647
AAEL021574	AAEL021574-RB	2.51845	5.72968	0.0086	0.023823	1		AAEL021574
AAEL025899	AAEL025899-RA,	2.51834	5.72922	0.010342	0.02796	1		AAEL025899
AAEL007120	AAEL007120-RB	2.51739	5.72546	3.68e-05	0.000177	0.65938		AAEL007120
CYP9J28	AAEL014617-RA	2.51299	5.70803	1.15e-09	1.19e-08	2.07e-05		AAEL014617
AAEL012423	AAEL012423-RA	2.51102	5.70023	0.001205	0.004132	1		AAEL012423
AAEL008094	AAEL008094-RA	2.51058	5.6985	0.000294	0.001166	1		AAEL008094
AAEL019912	AAEL019912-RA	2.50956	5.69447	0.011965	0.031781	1		AAEL019912
AAEL020805	AAEL020805-RA	2.50691	5.684	7.85e-06	4.29e-05	0.140735		AAEL020805
AAEL010951	AAEL010951-RC	2.50441	5.67418	0	0	0		AAEL010951
AAEL004582	AAEL004582-RB	2.50369	5.67136	7.16e-11	8.65e-10	1.28e-06		AAEL004582
PGRPLA	AAEL012380-RA	2.50305	5.66883	3.67e-12	5.32e-11	6.57e-08		AAEL012380
AAEL003888	AAEL003888-RD	2.50168	5.66343	0	0	0		AAEL003888
AAEL020380	AAEL020380-RA	2.50158	5.66307	1.37e-06	8.68e-06	0.024565		AAEL020380
AAEL025217	AAEL025217-RA	2.50068	5.65951	0	0	0		AAEL025217
AAEL017212	AAEL017212-RA	2.49844	5.65076	0	0	0		AAEL017212
GPROP2	AAEL006259-RA	2.49789	5.64859	0.000157	0.000662	1		AAEL006259
AAEL023294	AAEL023294-RA	2.49339	5.631	0	0	0		AAEL023294
AAEL020145	AAEL020145-RA	2.49311	5.6299	5.93e-06	3.31e-05	0.106246		AAEL020145
AAEL006978	AAEL006978-RB	2.48945	5.61563	0	0	0		AAEL006978
AAEL027823	AAEL027823-RA	2.48684	5.60547	3.48e-12	5.08e-11	6.24e-08		AAEL027823
AAEL012522	AAEL012522-RA	2.48508	5.59865	0	0	0		AAEL012522
AAEL011038	AAEL011038-RB	2.48448	5.59631	0	0	0		AAEL011038
AAEL001565	AAEL001565-RA	2.48318	5.5913	0	0	0		AAEL001565
AAEL002257	AAEL002257-RB	2.48248	5.58857	0.003978	0.012009	1		AAEL002257
AAEL002853	AAEL002853-RA	2.48218	5.58741	2.68e-06	1.61e-05	0.048092		AAEL002853
AAEL026124	AAEL026124-RA	2.48053	5.58101	0.00059	0.002187	1		AAEL026124
AAEL006126	AAEL006126-RA	2.47507	5.55995	8.97e-10	9.44e-09	1.61e-05		AAEL006126
AAEL026347	AAEL026347-RA	2.47286	5.55142	3.39e-06	2e-05	0.060815		AAEL026347
AAEL024289	AAEL024289-RA	2.47175	5.54715	2.79e-11	3.55e-10	4.99e-07		AAEL024289
AAEL022591	AAEL022591-RA	2.47175	5.54715	1.34e-06	8.51e-06	0.02404		AAEL022591
AAEL013325	AAEL013325-RB	2.4715	5.54619	8.06e-06	4.39e-05	0.144389		AAEL013325
AAEL001235	AAEL001235-RA	2.47136	5.54567	1.48e-13	2.55e-12	2.65e-09		AAEL001235
AAEL025303	AAEL025303-RA	2.46625	5.52604	0.009268	0.025397	1		AAEL025303
AAEL008342	AAEL008342-RB	2.4649	5.52088	3.02e-13	5.02e-12	5.4e-09		AAEL008342
AAEL005487	AAEL005487-RA	2.46489	5.52087	1.82e-09	1.83e-08	3.26e-05		AAEL005487
CTLMA16	AAEL000283-RB	2.4639	5.51705	2.4e-07	1.74e-06	0.004306		AAEL000283
AAEL008303	AAEL008303-RA	2.46249	5.51166	0	0	0		AAEL008303
AAEL027574	AAEL027574-RA	2.46221	5.51061	0.000763	0.002746	1		AAEL027574
AAEL020699	AAEL020699-RA	2.46118	5.50669	0.014438	0.03745	1		AAEL020699
AAEL015022	AAEL015022-RA	2.45833	5.4958	2.35e-14	4.49e-13	4.22e-10		AAEL015022
AAEL001794	AAEL001794-RB	2.45632	5.48816	0	0	0		AAEL001794
AAEL013434	AAEL013434-RE	2.45463	5.48174	0	0	0		AAEL013434
AAEL026338	AAEL026338-RA	2.4544	5.48086	0.001008	0.003523	1		AAEL026338
OBP1	AAEL006454-RA	2.45431	5.48049	0.014157	0.036784	1		AAEL006454
AAEL028247	AAEL028247-RA	2.45429	5.48043	1.1e-08	9.84e-08	0.000198		AAEL028247
AAEL024702	AAEL024702-RA	2.45089	5.46754	0.019748	0.049084	1		AAEL024702
AAEL023236	AAEL023236-RA	2.44939	5.46186	0.006945	0.019771	1		AAEL023236
AAEL029051	AAEL029051-RA	2.44939	5.46185	0.008314	0.023145	1		AAEL029051
AAEL020908	AAEL020908-RA	2.44921	5.46117	0.012973	0.034119	1		AAEL020908
AAEL021610	AAEL021610-RA	2.44824	5.45749	7.74e-05	0.000347	1		AAEL021610
AAEL021961	AAEL021961-RA	2.44477	5.44438	6.31e-09	5.84e-08	0.000113		AAEL021961
AAEL006568	AAEL006568-RA	2.44433	5.44274	0.000851	0.003028	1		AAEL006568
AAEL011169	AAEL011169-RA	2.44391	5.44115	2.21e-07	1.61e-06	0.003953		AAEL011169
AAEL013341	AAEL013341-RB	2.4435	5.43961	0	0	0		AAEL013341
AAEL012556	AAEL012556-RA	2.44327	5.43872	0	0	0		AAEL012556
AAEL005839	AAEL005839-RA	2.44314	5.43825	0	0	0		AAEL005839
AAEL003467	AAEL003467-RA	2.44301	5.43775	0.000445	0.001696	1		AAEL003467
AAEL020174	AAEL020174-RA	2.44274	5.43675	0.004209	0.012616	1		AAEL020174
GNBPA1	AAEL007626-RA	2.44187	5.43346	1.85e-06	1.14e-05	0.033093		AAEL007626
AAEL017311	AAEL017311-RA	2.44143	5.43181	1.03e-05	5.53e-05	0.185001		AAEL017311
AAEL025919	AAEL025919-RA	2.44091	5.42983	2.4e-08	2.04e-07	0.00043		AAEL025919
AAEL008485	AAEL008485-RA	2.4369	5.41477	0.001305	0.004433	1		AAEL008485
AAEL011013	AAEL011013-RC	2.43666	5.41385	0	0	0		AAEL011013
AAEL008856	AAEL008856-RB	2.43405	5.40407	0.002766	0.0087	1		AAEL008856
AAEL000294	AAEL000294-RA	2.43337	5.40155	0.005666	0.01647	1		AAEL000294
AAEL022638	AAEL022638-RA	2.43289	5.39974	0.003043	0.009456	1		AAEL022638
AAEL007465	AAEL007465-RC	2.42923	5.38607	0	0	0		AAEL007465
AAEL014958	AAEL014958-RA	2.4291	5.38557	0	0	0		AAEL014958
GPRDOP4	AAEL005945-RB	2.42661	5.37628	0	0	0		AAEL005945
AAEL010848	AAEL010848-RB	2.42616	5.37459	1.87e-07	1.38e-06	0.003347		AAEL010848
AAEL019799	AAEL019799-RF	2.42614	5.37452	0	0	0		AAEL019799
AAEL001901	AAEL001901-RB	2.4257	5.37289	6.55e-15	1.35e-13	1.17e-10		AAEL001901
AAEL010178	AAEL010178-RC	2.42511	5.3707	0	0	0		AAEL010178
AAEL023710	AAEL023710-RA	2.42328	5.36389	2.13e-05	0.000108	0.381856		AAEL023710
AAEL012457	AAEL012457-RA	2.42091	5.35508	6.03e-10	6.52e-09	1.08e-05		AAEL012457
AAEL006953	AAEL006953-RA	2.41811	5.34469	0.00034	0.001332	1		AAEL006953
AAEL023292	AAEL023292-RA	2.41524	5.33406	0.001016	0.003549	1		AAEL023292
AAEL028101	AAEL028101-RC	2.41274	5.32486	0	0	0		AAEL028101
AAEL027714	AAEL027714-RA	2.4119	5.32174	0.00075	0.002701	1		AAEL027714
AAEL024688	AAEL024688-RA	2.41055	5.31677	2.6e-05	0.000128	0.46535		AAEL024688
OBP35	AAEL002606-RA	2.40979	5.31398	0.000818	0.002921	1		AAEL002606
GNBPB4	AAEL009178-RA	2.40571	5.29896	7.52e-08	5.95e-07	0.001347		AAEL009178
AAEL019815	AAEL019815-RA	2.40426	5.29365	0.019845	0.049284	1		AAEL019815
AAEL025842	AAEL025842-RA	2.4036	5.29121	8.95e-07	5.85e-06	0.016039		AAEL025842
AAEL006476	AAEL006476-RB	2.40272	5.288	0	0	0		AAEL006476
AAEL027654	AAEL027654-RA	2.40244	5.28696	1.47e-13	2.54e-12	2.63e-09		AAEL027654
AAEL026094	AAEL026094-RB	2.39901	5.2744	1.05e-06	6.78e-06	0.018756		AAEL026094
AAEL013792	AAEL013792-RB	2.39717	5.2677	0.008463	0.023504	1		AAEL013792
AAEL003619	AAEL003619-RA	2.39551	5.26163	0	0	0		AAEL003619
AAEL021076	AAEL021076-RA	2.39443	5.25767	0.005951	0.017227	1		AAEL021076
AAEL001316	AAEL001316-RA	2.39427	5.25711	0.000245	0.000992	1		AAEL001316
AAEL028188	AAEL028188-RD	2.39421	5.25691	0	0	0		AAEL028188
AAEL020268	AAEL020268-RA	2.39339	5.25392	0.008451	0.023477	1		AAEL020268
AAEL020688	AAEL020688-RA	2.3931	5.25286	6.12e-06	3.41e-05	0.109639		AAEL020688
AAEL011528	AAEL011528-RA	2.39299	5.25243	0.004959	0.014613	1		AAEL011528
AAEL008079	AAEL008079-RA	2.39297	5.25239	0.011172	0.029949	1		AAEL008079
AAEL020074	AAEL020074-RA	2.39269	5.25136	5.21e-06	2.95e-05	0.093384		AAEL020074
AAEL028233	AAEL028233-RA	2.39237	5.2502	0.006076	0.017536	1		AAEL028233
AAEL026386	AAEL026386-RA	2.38535	5.22471	2.52e-08	2.14e-07	0.000452		AAEL026386
AAEL005377	AAEL005377-RB	2.38524	5.22429	9.48e-08	7.38e-07	0.001699		AAEL005377
AAEL017513	AAEL017513-RA	2.3842	5.22052	1.68e-10	1.93e-09	3.01e-06		AAEL017513
AAEL000049	AAEL000049-RA	2.38277	5.21538	0	0	0		AAEL000049
AAEL006602	AAEL006602-RA	2.38141	5.21045	2.26e-07	1.65e-06	0.004054		AAEL006602
AAEL004746	AAEL004746-RA	2.38066	5.20776	0.003212	0.009933	1		AAEL004746
CYP9J2	AAEL006805-RA	2.37961	5.20398	0	0	0		AAEL006805
AAEL003279	AAEL003279-RA	2.37771	5.19711	2.76e-08	2.33e-07	0.000494		AAEL003279
AAEL027456	AAEL027456-RA	2.37685	5.194	0.011197	0.030007	1		AAEL027456
AAEL014972	AAEL014972-RB	2.37165	5.17532	0	0	0		AAEL014972
AAEL025568	AAEL025568-RA	2.37124	5.17387	0.019007	0.047485	1		AAEL025568
AAEL020444	AAEL020444-RA	2.37029	5.17046	0.000907	0.003205	1		AAEL020444
AAEL022416	AAEL022416-RA	2.37008	5.16969	1.78e-07	1.32e-06	0.003197		AAEL022416
AAEL002130	AAEL002130-RB	2.36833	5.16341	2.89e-15	6.23e-14	5.17e-11		AAEL002130
AAEL014235	AAEL014235-RC	2.36769	5.16113	0.001374	0.004641	1		AAEL014235
AAEL024079	AAEL024079-RA	2.36597	5.155	2.16e-08	1.85e-07	0.000388		AAEL024079
AAEL026006	AAEL026006-RA	2.36515	5.15205	7.21e-05	0.000325	1		AAEL026006
AAEL006434	AAEL006434-RA	2.36407	5.1482	2.41e-09	2.38e-08	4.32e-05		AAEL006434
AAEL019957	AAEL019957-RB	2.3626	5.14297	0	0	0		AAEL019957
AAEL003003	AAEL003003-RB	2.36184	5.14025	9.18e-12	1.27e-10	1.65e-07		AAEL003003
AAEL020304	AAEL020304-RA	2.36054	5.13562	0.010319	0.027909	1		AAEL020304
AAEL023184	AAEL023184-RA	2.35946	5.13178	0.000715	0.002591	1		AAEL023184
AAEL025418	AAEL025418-RA	2.35826	5.12751	4.57e-12	6.58e-11	8.19e-08		AAEL025418
AAEL011908	AAEL011908-RA	2.35786	5.12609	0	0	0		AAEL011908
AAEL004513	AAEL004513-RB	2.35649	5.12124	0	0	0		AAEL004513
AAEL027599	AAEL027599-RA	2.35644	5.12105	0.002873	0.009	1		AAEL027599
AAEL005040	AAEL005040-RA	2.35448	5.11411	0	0	0		AAEL005040
AAEL002295	AAEL002295-RA	2.35392	5.11211	9.55e-15	1.92e-13	1.71e-10		AAEL002295
AAEL010783	AAEL010783-RA	2.3524	5.10674	0	0	0		AAEL010783
AAEL026231	AAEL026231-RA	2.35133	5.10296	1.33e-12	2.05e-11	2.39e-08		AAEL026231
AAEL021800	AAEL021800-RA	2.34994	5.09803	4.99e-06	2.84e-05	0.089333		AAEL021800
AAEL020471	AAEL020471-RA	2.34667	5.08649	0.000914	0.003226	1		AAEL020471
AAEL011624	AAEL011624-RB	2.34653	5.08598	0.001246	0.004255	1		AAEL011624
AAEL021915	AAEL021915-RA	2.3449	5.08026	0	0	0		AAEL021915
AAEL003194	AAEL003194-RA	2.34422	5.07784	0	0	0		AAEL003194
AAEL021911	AAEL021911-RA	2.3421	5.07041	0.001432	0.004813	1		AAEL021911
Or117	AAEL017377-RA	2.34182	5.06941	0.000742	0.002676	1		AAEL017377
AAEL023893	AAEL023893-RA	2.34143	5.06803	1.16e-05	6.17e-05	0.20844		AAEL023893
AAEL019611	AAEL019611-RC	2.33766	5.05481	0	0	0		AAEL019611
AAEL019510	AAEL019510-RA	2.33494	5.04528	1.2e-06	7.67e-06	0.021471		AAEL019510
AAEL021360	AAEL021360-RA	2.33382	5.04138	8.8e-08	6.9e-07	0.001578		AAEL021360
CLIPB41	AAEL003631-RA	2.33288	5.03809	1.46e-05	7.57e-05	0.261293		AAEL003631
AAEL027332	AAEL027332-RA	2.33009	5.02838	0.001718	0.005664	1		AAEL027332
AAEL011238	AAEL011238-RA	2.32964	5.02678	4.1e-06	2.37e-05	0.073445		AAEL011238
AAEL026941	AAEL026941-RA	2.32743	5.0191	0.000792	0.002839	1		AAEL026941
AAEL007316	AAEL007316-RC	2.32392	5.00689	0	0	0		AAEL007316
AAEL025586	AAEL025586-RA	2.32376	5.00634	3.99e-06	2.31e-05	0.071446		AAEL025586
AAEL020093	AAEL020093-RA	2.32185	4.99974	0	0	0		AAEL020093
AAEL014355	AAEL014355-RD	2.32059	4.99536	0	0	0		AAEL014355
AAEL023315	AAEL023315-RA	2.31976	4.99251	0.011019	0.029583	1		AAEL023315
AAEL009751	AAEL009751-RA	2.31844	4.98794	3.33e-16	7.88e-15	5.97e-12		AAEL009751
AAEL005008	AAEL005008-RF	2.31798	4.98635	3.29e-05	0.000159	0.588934		AAEL005008
AAEL019763	AAEL019763-RA	2.31749	4.98463	4.16e-09	3.98e-08	7.46e-05		AAEL019763
AAEL022570	AAEL022570-RA	2.31667	4.98182	0.017055	0.043284	1		AAEL022570
AAEL027989	AAEL027989-RA	2.31497	4.97596	0.004735	0.014022	1		AAEL027989
AAEL024271	AAEL024271-RB	2.30876	4.95457	1.41e-07	1.06e-06	0.002525		AAEL024271
AAEL007188	AAEL007188-RA	2.30811	4.95236	0.005348	0.015639	1		AAEL007188
AAEL001113	AAEL001113-RB	2.30753	4.95035	0	0	0		AAEL001113
AAEL005206	AAEL005206-RK	2.30736	4.94976	0	0	0		AAEL005206
AAEL002880	AAEL002880-RA	2.3073	4.94956	0.011242	0.03011	1		AAEL002880
AAEL024226	AAEL024226-RA	2.30519	4.94233	1.94e-06	1.19e-05	0.034788		AAEL024226
AAEL012518	AAEL012518-RB	2.30274	4.93393	1.67e-05	8.6e-05	0.299723		AAEL012518
AAEL006216	AAEL006216-RC	2.30269	4.93378	4.16e-11	5.17e-10	7.45e-07		AAEL006216
AAEL004280	AAEL004280-RA	2.30078	4.92723	0.01979	0.049174	1		AAEL004280
AAEL019996	AAEL019996-RA	2.30074	4.92711	0.012309	0.03254	1		AAEL019996
AAEL009043	AAEL009043-RA	2.29862	4.91988	0	0	0		AAEL009043
AAEL024098	AAEL024098-RA	2.29794	4.91755	0	0	0		AAEL024098
AAEL019576	AAEL019576-RC	2.29747	4.91594	0	0	0		AAEL019576
AAEL005187	AAEL005187-RD	2.29733	4.91548	0	0	0		AAEL005187
AAEL020819	AAEL020819-RA	2.29651	4.91268	0.011916	0.031668	1		AAEL020819
AAEL007703	AAEL007703-RC	2.29569	4.9099	6.44e-05	0.000294	1		AAEL007703
AAEL002615	AAEL002615-RA	2.295	4.90754	0.013731	0.035817	1		AAEL002615
AAEL002780	AAEL002780-RC	2.2941	4.90448	2.16e-06	1.32e-05	0.038721		AAEL002780
AAEL006576	AAEL006576-RA	2.29385	4.90364	0.001081	0.003746	1		AAEL006576
AAEL020941	AAEL020941-RA	2.29367	4.90302	8.68e-11	1.03e-09	1.56e-06		AAEL020941
AAEL009249	AAEL009249-RA	2.29204	4.89748	0	0	0		AAEL009249
AAEL024238	AAEL024238-RA	2.29142	4.89538	0.002653	0.008382	1		AAEL024238
AAEL001508	AAEL001508-RA	2.29072	4.89302	5.42e-07	3.69e-06	0.009717		AAEL001508
AAEL020271	AAEL020271-RA	2.29047	4.89214	0.003991	0.012041	1		AAEL020271
AAEL002610	AAEL002610-RA	2.28653	4.87881	4.52e-05	0.000213	0.809462		AAEL002610
AAEL022445	AAEL022445-RA	2.28579	4.87631	0	0	0		AAEL022445
AAEL020357	AAEL020357-RA	2.28517	4.87421	0.002357	0.007537	1		AAEL020357
AAEL025628	AAEL025628-RA	2.28467	4.87252	0.000593	0.002193	1		AAEL025628
AAEL010386	AAEL010386-RB	2.27782	4.84946	4.38e-09	4.17e-08	7.85e-05		AAEL010386
AAEL019543	AAEL019543-RA	2.27739	4.84802	1.12e-14	2.23e-13	2.01e-10		AAEL019543
AAEL022495	AAEL022495-RA	2.27553	4.84176	0.001321	0.00448	1		AAEL022495
AAEL026379	AAEL026379-RA	2.27528	4.84091	0.001563	0.005209	1		AAEL026379
AAEL023896	AAEL023896-RA	2.27487	4.83955	0.007098	0.020154	1		AAEL023896
AAEL024087	AAEL024087-RA	2.27392	4.83635	0.003754	0.011408	1		AAEL024087
AAEL021667	AAEL021667-RA	2.27351	4.83499	1.03e-08	9.24e-08	0.000184		AAEL021667
AAEL024396	AAEL024396-RA	2.27264	4.83206	0	0	0		AAEL024396
AAEL020053	AAEL020053-RA	2.27121	4.82728	2.39e-05	0.000119	0.428348		AAEL020053
AAEL005748	AAEL005748-RA	2.26656	4.81176	0.000355	0.001386	1		AAEL005748
AAEL024243	AAEL024243-RA	2.26448	4.80483	0.000663	0.002421	1		AAEL024243
AAEL021311	AAEL021311-RA	2.26353	4.80166	0.014016	0.036488	1		AAEL021311
AAEL006824	AAEL006824-RA	2.26337	4.80113	3.89e-06	2.26e-05	0.069665		AAEL006824
AAEL007407	AAEL007407-RC	2.26214	4.79702	0	0	0		AAEL007407
AAEL003298	AAEL003298-RA	2.2572	4.78063	0.004844	0.014305	1		AAEL003298
AAEL005738	AAEL005738-RA	2.25331	4.76777	0	0	0		AAEL005738
AAEL021359	AAEL021359-RA	2.25321	4.76741	3.14e-09	3.04e-08	5.62e-05		AAEL021359
AAEL021010	AAEL021010-RA	2.25198	4.76335	1.44e-15	3.22e-14	2.59e-11		AAEL021010
AAEL015038	AAEL015038-RA	2.24934	4.75465	6.66e-16	1.53e-14	1.19e-11		AAEL015038
AAEL027345	AAEL027345-RA	2.24632	4.7447	0.00328	0.01012	1		AAEL027345
AAEL023275	AAEL023275-RA	2.24396	4.73694	3.02e-08	2.53e-07	0.00054		AAEL023275
AAEL000715	AAEL000715-RA	2.2435	4.73544	0.000113	0.000492	1		AAEL000715
AAEL020330	AAEL020330-RA	2.2431	4.73415	0.000584	0.002165	1		AAEL020330
AAEL006390	AAEL006390-RA	2.24211	4.73088	0.010265	0.027783	1		AAEL006390
AAEL000910	AAEL000910-RA	2.24163	4.72931	0.008726	0.024122	1		AAEL000910
AAEL026179	AAEL026179-RA	2.24086	4.7268	2.46e-05	0.000122	0.440652		AAEL026179
AAEL025329	AAEL025329-RA	2.2382	4.71807	0.00158	0.005258	1		AAEL025329
AAEL008045	AAEL008045-RA	2.23818	4.718	7.12e-07	4.74e-06	0.012752		AAEL008045
AAEL028194	AAEL028194-RA	2.23762	4.7162	0.014715	0.038056	1		AAEL028194
AAEL025416	AAEL025416-RA	2.237	4.71415	0.002823	0.008859	1		AAEL025416
AAEL010398	AAEL010398-RA	2.23199	4.69783	0.000989	0.003462	1		AAEL010398
AAEL025145	AAEL025145-RA	2.2319	4.69753	0.001491	0.004991	1		AAEL025145
AAEL020286	AAEL020286-RA	2.23172	4.69694	5.07e-08	4.13e-07	0.000908		AAEL020286
AAEL010653	AAEL010653-RA	2.2298	4.69069	0	0	0		AAEL010653
AAEL003192	AAEL003192-RA	2.22836	4.68601	3.65e-12	5.3e-11	6.54e-08		AAEL003192
AAEL000956	AAEL000956-RC	2.22723	4.68233	0	0	0		AAEL000956
AAEL023820	AAEL023820-RA	2.22597	4.67824	2.01e-05	0.000102	0.360282		AAEL023820
AAEL012644	AAEL012644-RA	2.2252	4.67575	0.016682	0.042464	1		AAEL012644
AAEL008186	AAEL008186-RA	2.22417	4.67243	2.7e-13	4.53e-12	4.84e-09		AAEL008186
AAEL002665	AAEL002665-RA	2.22408	4.67213	0.009317	0.025519	1		AAEL002665
AAEL006485	AAEL006485-RD	2.22393	4.67165	0.013118	0.034458	1		AAEL006485
AAEL001503	AAEL001503-RK	2.22372	4.67097	0	0	0		AAEL001503
AAEL004631	AAEL004631-RA	2.22367	4.67081	0	0	0		AAEL004631
AAEL023025	AAEL023025-RA	2.22365	4.67074	0.009322	0.025529	1		AAEL023025
AAEL011644	AAEL011644-RB	2.22339	4.66988	0.000678	0.002466	1		AAEL011644
AAEL023535	AAEL023535-RA	2.22331	4.66965	0.003188	0.009866	1		AAEL023535
AAEL004788	AAEL004788-RA	2.22123	4.6629	0.020055	0.049764	1		AAEL004788
AAEL023890	AAEL023890-RA	2.22035	4.66007	0.016595	0.042291	1		AAEL023890
AAEL023313	AAEL023313-RA	2.22019	4.65955	0.01694	0.043014	1		AAEL023313
AAEL017003	AAEL017003-RC	2.21697	4.64917	0	0	0		AAEL017003
AAEL011901	AAEL011901-RA	2.21537	4.64401	9.76e-09	8.81e-08	0.000175		AAEL011901
AAEL019719	AAEL019719-RB	2.21449	4.64117	1.07e-10	1.26e-09	1.92e-06		AAEL019719
AAEL026745	AAEL026745-RA	2.21347	4.6379	0.00011	0.000477	1		AAEL026745
AAEL021367	AAEL021367-RC	2.21214	4.63363	0.000195	0.000809	1		AAEL021367
AAEL023537	AAEL023537-RA	2.21157	4.63179	5.07e-05	0.000236	0.908781		AAEL023537
AAEL006835	AAEL006835-RA	2.20755	4.61889	0	0	0		AAEL006835
AAEL001965	AAEL001965-RA	2.2054	4.61201	1.71e-06	1.06e-05	0.030689		AAEL001965
AAEL008569	AAEL008569-RD	2.20417	4.60809	0	0	0		AAEL008569
AAEL010479	AAEL010479-RE	2.20353	4.60604	6.57e-12	9.24e-11	1.18e-07		AAEL010479
AAEL024974	AAEL024974-RB	2.20318	4.60495	0.020155	0.049943	1		AAEL024974
AAEL026519	AAEL026519-RA	2.20072	4.5971	0.01445	0.037469	1		AAEL026519
AAEL013987	AAEL013987-RA	2.20038	4.59602	0	0	0		AAEL013987
AAEL027107	AAEL027107-RA	2.20038	4.59601	0.003798	0.011524	1		AAEL027107
AAEL024439	AAEL024439-RC	2.20014	4.59525	0.002954	0.009227	1		AAEL024439
AAEL008717	AAEL008717-RB	2.19849	4.58999	0.00162	0.005367	1		AAEL008717
AAEL010981	AAEL010981-RA	2.19739	4.58649	8.64e-09	7.88e-08	0.000155		AAEL010981
AAEL020334	AAEL020334-RA	2.19212	4.56978	0.000221	0.000905	1		AAEL020334
LRIM7	AAEL001417-RA	2.19191	4.5691	0.000151	0.000638	1		AAEL001417
AAEL013712	AAEL013712-RA	2.19124	4.56698	9.22e-05	0.000406	1		AAEL013712
AAEL024952	AAEL024952-RA	2.19022	4.56376	0.000613	0.002261	1		AAEL024952
AAEL009567	AAEL009567-RA	2.18767	4.5557	0	0	0		AAEL009567
AAEL020875	AAEL020875-RA	2.18617	4.55097	7.68e-09	7.05e-08	0.000138		AAEL020875
AAEL013244	AAEL013244-RB	2.18591	4.55013	5.73e-08	4.63e-07	0.001027		AAEL013244
AAEL009955	AAEL009955-RB	2.18389	4.54377	2.99e-07	2.13e-06	0.005363		AAEL009955
AAEL024250	AAEL024250-RA	2.17965	4.53045	0.005817	0.016876	1		AAEL024250
AAEL020147	AAEL020147-RA	2.179	4.52839	0.012757	0.033621	1		AAEL020147
AAEL008106	AAEL008106-RA	2.17711	4.52245	1.06e-08	9.48e-08	0.00019		AAEL008106
AAEL014561	AAEL014561-RA	2.1762	4.51961	0.000234	0.000952	1		AAEL014561
AAEL022663	AAEL022663-RB	2.17425	4.51351	1.02e-05	5.49e-05	0.183463		AAEL022663
AAEL005460	AAEL005460-RA	2.17149	4.50487	0	0	0		AAEL005460
AAEL022718	AAEL022718-RA	2.17012	4.50061	1.15e-12	1.78e-11	2.06e-08		AAEL022718
AAEL019820	AAEL019820-RA	2.16949	4.49865	0	0	0		AAEL019820
AAEL021704	AAEL021704-RB	2.16914	4.49755	0.000496	0.001868	1		AAEL021704
AAEL008409	AAEL008409-RA	2.16774	4.49318	0.000343	0.001341	1		AAEL008409
AAEL027343	AAEL027343-RA	2.16724	4.49165	3.56e-09	3.43e-08	6.39e-05		AAEL027343
AAEL009950	AAEL009950-RB	2.16424	4.48229	0.001807	0.00593	1		AAEL009950
AAEL015018	AAEL015018-RB	2.16331	4.47941	0.00127	0.004326	1		AAEL015018
AAEL019658	AAEL019658-RA	2.16184	4.47486	0	0	0		AAEL019658
AAEL029030	AAEL029030-RA	2.16098	4.47218	0.002604	0.008243	1		AAEL029030
AAEL011460	AAEL011460-RA	2.15993	4.46894	0.000271	0.001086	1		AAEL011460
AAEL001584	AAEL001584-RB	2.1585	4.46451	2.62e-09	2.57e-08	4.7e-05		AAEL001584
AAEL000252	AAEL000252-RA	2.15764	4.46185	0.005197	0.01524	1		AAEL000252
AAEL027859	AAEL027859-RA	2.15748	4.46135	0.000791	0.002837	1		AAEL027859
AAEL005287	AAEL005287-RA	2.15721	4.4605	0.007747	0.021803	1		AAEL005287
GAM1	AAEL004522-RA	2.15628	4.45764	0.002045	0.00663	1		AAEL004522
AAEL022809	AAEL022809-RA	2.15552	4.4553	0.005218	0.015297	1		AAEL022809
AAEL009169	AAEL009169-RD	2.15476	4.45293	0	0	0		AAEL009169
AAEL028228	AAEL028228-RA	2.15338	4.44868	0	0	0		AAEL028228
AAEL024510	AAEL024510-RA	2.15322	4.4482	0.005686	0.016525	1		AAEL024510
AAEL020331	AAEL020331-RB	2.15322	4.44819	0.005118	0.01503	1		AAEL020331
AAEL021512	AAEL021512-RA	2.15285	4.44704	0.000543	0.002027	1		AAEL021512
AAEL020441	AAEL020441-RA	2.15088	4.44098	9.14e-09	8.29e-08	0.000164		AAEL020441
MAL1	AAEL009524-RA	2.14979	4.43762	0.001933	0.006299	1		AAEL009524
AAEL024768	AAEL024768-RA	2.1478	4.4315	3.57e-06	2.09e-05	0.063928		AAEL024768
AAEL026373	AAEL026373-RA	2.14619	4.42658	0.009465	0.025878	1		AAEL026373
AAEL025804	AAEL025804-RA	2.14472	4.42205	0.003811	0.01155	1		AAEL025804
AAEL003317	AAEL003317-RB	2.14392	4.4196	0.001863	0.006097	1		AAEL003317
AAEL000336	AAEL000336-RA	2.14329	4.41769	0	0	0		AAEL000336
AAEL023720	AAEL023720-RA	2.14299	4.41678	3.76e-08	3.1e-07	0.000673		AAEL023720
AAEL020649	AAEL020649-RA	2.14155	4.41235	0.000497	0.00187	1		AAEL020649
Or113	AAEL017123-RA	2.1383	4.40242	0.013936	0.03629	1		AAEL017123
AAEL004319	AAEL004319-RB	2.13682	4.39791	0	0	0		AAEL004319
AAEL021077	AAEL021077-RA	2.13426	4.39013	9.04e-12	1.25e-10	1.62e-07		AAEL021077
AAEL012104	AAEL012104-RB	2.13029	4.37805	1.11e-16	2.71e-15	1.99e-12		AAEL012104
CLIPC16	AAEL012713-RA	2.12963	4.37606	0	0	0		AAEL012713
AAEL013981	AAEL013981-RA	2.1287	4.37322	0.000531	0.001985	1		AAEL013981
AAEL016998	AAEL016998-RB	2.12785	4.37066	1.23e-10	1.44e-09	2.21e-06		AAEL016998
AAEL007102	AAEL007102-RB	2.12671	4.36722	0.000128	0.00055	1		AAEL007102
AAEL010308	AAEL010308-RA	2.12631	4.36601	0	0	0		AAEL010308
AAEL026724	AAEL026724-RA	2.12554	4.36366	0.006256	0.01799	1		AAEL026724
AAEL022833	AAEL022833-RA	2.12188	4.3526	2.87e-05	0.00014	0.514729		AAEL022833
AAEL001189	AAEL001189-RA	2.12113	4.35034	4.76e-07	3.27e-06	0.008535		AAEL001189
AAEL024378	AAEL024378-RA	2.11846	4.3423	0.000131	0.000562	1		AAEL024378
AAEL027449	AAEL027449-RA	2.11833	4.34192	4.19e-06	2.42e-05	0.07511		AAEL027449
AAEL008654	AAEL008654-RA	2.11701	4.33794	2.78e-05	0.000136	0.498583		AAEL008654
AAEL023538	AAEL023538-RA	2.11655	4.33655	0.0028	0.008795	1		AAEL023538
AAEL007293	AAEL007293-RD	2.11529	4.33277	0	0	0		AAEL007293
AAEL006705	AAEL006705-RA	2.11515	4.33234	1.81e-08	1.57e-07	0.000324		AAEL006705
AAEL001844	AAEL001844-RA	2.1144	4.33008	0	0	0		AAEL001844
AAEL024825	AAEL024825-RA	2.11302	4.32596	1.35e-06	8.54e-06	0.02413		AAEL024825
AAEL022977	AAEL022977-RA	2.11256	4.32458	0.000469	0.001777	1		AAEL022977
AAEL020524	AAEL020524-RA	2.10989	4.31657	0	0	0		AAEL020524
AAEL023942	AAEL023942-RA	2.10961	4.31575	0.000235	0.000955	1		AAEL023942
AAEL019959	AAEL019959-RA	2.10601	4.30499	1.16e-09	1.2e-08	2.09e-05		AAEL019959
CTL18	AAEL005482-RA	2.10277	4.29533	0.019476	0.048488	1		AAEL005482
AAEL025397	AAEL025397-RA	2.10208	4.29327	0.0025	0.007944	1		AAEL025397
AAEL026364	AAEL026364-RA	2.10182	4.29251	7.67e-08	6.06e-07	0.001374		AAEL026364
AAEL026843	AAEL026843-RA	2.1009	4.28977	0	0	0		AAEL026843
AAEL025566	AAEL025566-RA	2.09931	4.28505	0.008441	0.023453	1		AAEL025566
AAEL027078	AAEL027078-RA	2.09882	4.28358	5.65e-14	1.03e-12	1.01e-09		AAEL027078
AAEL026057	AAEL026057-RA	2.09765	4.28011	0.000637	0.002338	1		AAEL026057
AAEL022984	AAEL022984-RA	2.09749	4.27964	0.000591	0.002189	1		AAEL022984
AAEL028086	AAEL028086-RB	2.09713	4.27858	0.008759	0.024204	1		AAEL028086
AAEL009483	AAEL009483-RA	2.0968	4.2776	0	0	0		AAEL009483
AAEL020092	AAEL020092-RA	2.09442	4.27054	0	0	0		AAEL020092
AAEL002683	AAEL002683-RA	2.09232	4.26434	0	0	0		AAEL002683
AAEL025031	AAEL025031-RA	2.09158	4.26214	0.005521	0.016083	1		AAEL025031
AAEL023667	AAEL023667-RA	2.09127	4.26123	0.003285	0.010131	1		AAEL023667
AAEL027313	AAEL027313-RA	2.08848	4.25299	0.000134	0.000573	1		AAEL027313
AAEL011231	AAEL011231-RA	2.08821	4.25219	5.01e-08	4.09e-07	0.000898		AAEL011231
AAEL024370	AAEL024370-RA	2.08624	4.2464	0.007571	0.021364	1		AAEL024370
AAEL009537	AAEL009537-RA	2.08605	4.24585	0.01957	0.048696	1		AAEL009537
AAEL010524	AAEL010524-RA	2.08566	4.24468	0	0	0		AAEL010524
AAEL019647	AAEL019647-RA	2.08529	4.2436	2.71e-08	2.29e-07	0.000485		AAEL019647
AAEL022840	AAEL022840-RA	2.08523	4.24341	0.007769	0.021853	1		AAEL022840
AAEL023110	AAEL023110-RA	2.08394	4.23962	0.001611	0.005341	1		AAEL023110
AAEL003726	AAEL003726-RA	2.08342	4.2381	5.94e-12	8.41e-11	1.06e-07		AAEL003726
AAEL021016	AAEL021016-RB	2.08297	4.23679	1.22e-15	2.75e-14	2.19e-11		AAEL021016
GSTT4	AAEL004229-RA	2.08265	4.23586	0	0	0		AAEL004229
AAEL021502	AAEL021502-RA	2.08013	4.22846	0.002474	0.007875	1		AAEL021502
AAEL025985	AAEL025985-RA	2.07816	4.22268	1.25e-05	6.55e-05	0.22323		AAEL025985
AAEL022878	AAEL022878-RA	2.0774	4.22046	0.017514	0.044272	1		AAEL022878
AAEL007956	AAEL007956-RA	2.0773	4.22018	0.016037	0.041062	1		AAEL007956
AAEL026102	AAEL026102-RA	2.07689	4.21898	0.016382	0.041809	1		AAEL026102
AAEL022367	AAEL022367-RA	2.07682	4.21877	0.018714	0.046883	1		AAEL022367
AAEL007344	AAEL007344-RA	2.07607	4.21658	1.45e-06	9.09e-06	0.025897		AAEL007344
AAEL008449	AAEL008449-RA	2.07414	4.21093	4.47e-09	4.25e-08	8.02e-05		AAEL008449
AAEL028208	AAEL028208-RA	2.07212	4.20503	0.000433	0.001654	1		AAEL028208
AAEL003128	AAEL003128-RA	2.07053	4.20041	0	0	0		AAEL003128
AAEL006543	AAEL006543-RC	2.07037	4.19995	0	0	0		AAEL006543
AAEL022037	AAEL022037-RA	2.06996	4.19874	6.05e-05	0.000277	1		AAEL022037
AAEL008451	AAEL008451-RA	2.06969	4.19798	0.001056	0.00367	1		AAEL008451
AAEL011463	AAEL011463-RB	2.06899	4.19592	1.47e-10	1.69e-09	2.63e-06		AAEL011463
AAEL029040	AAEL029040-RA	2.06855	4.19465	0.003373	0.010368	1		AAEL029040
LRIM10B	AAEL001402-RA	2.06817	4.19353	5.05e-08	4.12e-07	0.000905		AAEL001402
AAEL026661	AAEL026661-RA	2.06537	4.18541	6.4e-08	5.13e-07	0.001146		AAEL026661
AAEL021361	AAEL021361-RA	2.06528	4.18514	0.018151	0.045648	1		AAEL021361
AAEL017501	AAEL017501-RB	2.06517	4.18483	0.0003	0.001187	1		AAEL017501
AAEL009479	AAEL009479-RB	2.06507	4.18454	3.3e-05	0.00016	0.591973		AAEL009479
AAEL020091	AAEL020091-RA	2.06504	4.18446	0.012002	0.031869	1		AAEL020091
AAEL013375	AAEL013375-RA	2.06423	4.18211	9.34e-05	0.000411	1		AAEL013375
AAEL027120	AAEL027120-RA	2.06344	4.17982	0	0	0		AAEL027120
AAEL026408	AAEL026408-RA	2.06338	4.17965	1.04e-05	5.58e-05	0.186959		AAEL026408
AAEL023591	AAEL023591-RA	2.06267	4.17758	0	0	0		AAEL023591
CYP12F7	AAEL002031-RB	2.06153	4.17428	1.46e-13	2.53e-12	2.61e-09		AAEL002031
AAEL026131	AAEL026131-RA	2.06128	4.17357	0.01507	0.038887	1		AAEL026131
AAEL004212	AAEL004212-RA	2.06022	4.17049	0	0	0		AAEL004212
AAEL006990	AAEL006990-RC	2.05924	4.16765	3.44e-14	6.43e-13	6.17e-10		AAEL006990
AAEL006886	AAEL006886-RB	2.05881	4.16643	0.000141	0.000598	1		AAEL006886
AAEL010959	AAEL010959-RA	2.05847	4.16545	0.01946	0.048462	1		AAEL010959
AAEL025756	AAEL025756-RA	2.05787	4.16372	0.000533	0.001991	1		AAEL025756
AAEL025551	AAEL025551-RA	2.05438	4.15364	0.000338	0.001326	1		AAEL025551
AAEL010480	AAEL010480-RA	2.05293	4.14949	5.51e-08	4.46e-07	0.000987		AAEL010480
AAEL011217	AAEL011217-RA	2.0522	4.14739	4.44e-12	6.41e-11	7.96e-08		AAEL011217
AAEL026446	AAEL026446-RA	2.05184	4.14635	6.21e-07	4.18e-06	0.011121		AAEL026446
AAEL008961	AAEL008961-RA	2.05099	4.1439	0	0	0		AAEL008961
AAEL000405	AAEL000405-RK	2.04734	4.13342	0	0	0		AAEL000405
AAEL024015	AAEL024015-RA	2.04596	4.12947	7.85e-06	4.29e-05	0.140636		AAEL024015
AAEL023449	AAEL023449-RA	2.04546	4.12804	5.04e-06	2.86e-05	0.090226		AAEL023449
AAEL027460	AAEL027460-RB	2.04545	4.12802	0.002152	0.006939	1		AAEL027460
AAEL008421	AAEL008421-RC	2.04499	4.12671	0	0	0		AAEL008421
AAEL026471	AAEL026471-RA	2.04391	4.1236	1.57e-06	9.78e-06	0.028049		AAEL026471
AAEL000721	AAEL000721-RB	2.04289	4.12069	0.003431	0.010526	1		AAEL000721
CYP6N12	AAEL009124-RA	2.04192	4.11792	0.004283	0.012811	1		AAEL009124
AAEL018036	AAEL018036-RD	2.04097	4.11521	1.09e-14	2.17e-13	1.95e-10		AAEL018036
LRIM8	AAEL001420-RA	2.04	4.11245	0.000129	0.000553	1		AAEL001420
AAEL026897	AAEL026897-RA	2.03951	4.11107	0.011355	0.03039	1		AAEL026897
AAEL002907	AAEL002907-RA	2.03919	4.11014	0.013118	0.034458	1		AAEL002907
SRPN25	AAEL007420-RB	2.03914	4.11001	0.009731	0.026498	1		AAEL007420
CLIPD9	AAEL000238-RC	2.03913	4.10999	0.014486	0.037553	1		AAEL000238
AAEL005575	AAEL005575-RA	2.03763	4.10571	1.44e-15	3.22e-14	2.59e-11		AAEL005575
AAEL000801	AAEL000801-RA	2.0368	4.10333	0.004707	0.013948	1		AAEL000801
AAEL025502	AAEL025502-RA	2.03645	4.10236	6.29e-11	7.64e-10	1.13e-06		AAEL025502
AAEL021564	AAEL021564-RA	2.03485	4.0978	0.000639	0.002344	1		AAEL021564
AAEL024475	AAEL024475-RA	2.03481	4.09769	1.45e-09	1.47e-08	2.59e-05		AAEL024475
AAEL026168	AAEL026168-RA	2.03432	4.09629	0.002145	0.006921	1		AAEL026168
AAEL022734	AAEL022734-RB	2.0319	4.08944	4.11e-15	8.76e-14	7.36e-11		AAEL022734
AAEL026934	AAEL026934-RA	2.03155	4.08844	0.000144	0.000611	1		AAEL026934
AAEL001680	AAEL001680-RB	2.0299	4.08378	4.25e-07	2.95e-06	0.007608		AAEL001680
AAEL023113	AAEL023113-RA	2.0282	4.07895	0.012094	0.032071	1		AAEL023113
AAEL023162	AAEL023162-RA	2.02612	4.07307	0.000257	0.001037	1		AAEL023162
AAEL024181	AAEL024181-RA	2.02472	4.06912	0.006111	0.01762	1		AAEL024181
AAEL019970	AAEL019970-RF	2.02387	4.06674	0	0	0		AAEL019970
AAEL024530	AAEL024530-RA	2.02148	4.06	0.003075	0.009543	1		AAEL024530
AAEL025391	AAEL025391-RC	2.02046	4.05713	0	0	0		AAEL025391
AAEL026911	AAEL026911-RA	2.01918	4.05354	1.33e-05	6.96e-05	0.239028		AAEL026911
GPRHIS	AAEL005681-RA	2.01689	4.0471	9.06e-07	5.92e-06	0.01624		AAEL005681
AAEL025001	AAEL025001-RA	2.01585	4.04419	1.05e-14	2.1e-13	1.89e-10		AAEL025001
AAEL010196	AAEL010196-RA	2.01475	4.04111	6.48e-05	0.000295	1		AAEL010196
AAEL021188	AAEL021188-RA	2.01475	4.0411	9.86e-05	0.000432	1		AAEL021188
AAEL022049	AAEL022049-RA	2.01288	4.03587	0.007485	0.021154	1		AAEL022049
AAEL001232	AAEL001232-RA	2.01006	4.02799	0	0	0		AAEL001232
AAEL020518	AAEL020518-RA	2.00889	4.02473	0.001589	0.005282	1		AAEL020518
AAEL017443	AAEL017443-RB	2.00806	4.02241	3.51e-10	3.91e-09	6.3e-06		AAEL017443
AAEL020288	AAEL020288-RA	2.00748	4.02079	8.74e-05	0.000388	1		AAEL020288
AAEL024717	AAEL024717-RA	2.00652	4.01811	4.76e-08	3.89e-07	0.000852		AAEL024717
AAEL027258	AAEL027258-RB	2.00481	4.01337	0.019542	0.048633	1		AAEL027258
AAEL022999	AAEL022999-RA	2.00449	4.01248	8.7e-07	5.71e-06	0.015596		AAEL022999
AAEL027229	AAEL027229-RA	2.00369	4.01025	1.76e-06	1.09e-05	0.03149		AAEL027229
AAEL024081	AAEL024081-RA	2.0008	4.00221	0.000173	0.000726	1		AAEL024081
AAEL027053	AAEL027053-RA	2.00022	4.00061	0.000884	0.003133	1		AAEL027053
AAEL023874	AAEL023874-RA	1.99977	3.99935	4.15e-05	0.000197	0.743631		AAEL023874
AAEL008003	AAEL008003-RA	1.99714	3.99209	3.78e-06	2.21e-05	0.067743		AAEL008003
AAEL002721	AAEL002721-RA	1.99638	3.98998	0	0	0		AAEL002721
AAEL026809	AAEL026809-RA	1.99569	3.98807	1.17e-07	8.97e-07	0.002103		AAEL026809
AAEL027224	AAEL027224-RA	1.99378	3.98279	0.001432	0.004814	1		AAEL027224
AAEL021263	AAEL021263-RA	1.99254	3.97937	7.32e-07	4.87e-06	0.013117		AAEL021263
AAEL010943	AAEL010943-RC	1.99221	3.97847	3.59e-11	4.5e-10	6.44e-07		AAEL010943
AAEL023780	AAEL023780-RA	1.99089	3.97483	0.000103	0.000448	1		AAEL023780
AAEL013997	AAEL013997-RA	1.98965	3.9714	0	0	0		AAEL013997
CLIPB15	AAEL014349-RA	1.98946	3.97088	0.005008	0.014738	1		AAEL014349
AAEL000855	AAEL000855-RA	1.98881	3.9691	3.28e-10	3.66e-09	5.87e-06		AAEL000855
AAEL022982	AAEL022982-RA	1.98845	3.9681	1.46e-05	7.56e-05	0.260883		AAEL022982
AAEL019441	AAEL019441-RD	1.98821	3.96745	0	0	0		AAEL019441
AAEL001766	AAEL001766-RC	1.98628	3.96215	3.52e-09	3.4e-08	6.31e-05		AAEL001766
AAEL009171	AAEL009171-RB	1.98521	3.95921	0	0	0		AAEL009171
AAEL024532	AAEL024532-RC	1.98409	3.95612	0.001878	0.00614	1		AAEL024532
AAEL018102	AAEL018102-RB	1.98328	3.95392	8.7e-05	0.000387	1		AAEL018102
AAEL023964	AAEL023964-RA	1.98286	3.95275	0.004365	0.013021	1		AAEL023964
AAEL021587	AAEL021587-RA	1.9812	3.9482	0.000209	0.000859	1		AAEL021587
AAEL020037	AAEL020037-RA	1.97935	3.94316	0.010514	0.028369	1		AAEL020037
AAEL001864	AAEL001864-RA	1.97816	3.9399	0	0	0		AAEL001864
AAEL002378	AAEL002378-RB	1.97797	3.93939	0.004244	0.012703	1		AAEL002378
AAEL015163	AAEL015163-RA	1.97521	3.93186	7.84e-05	0.000351	1		AAEL015163
AAEL021535	AAEL021535-RA	1.97512	3.93161	3.22e-06	1.91e-05	0.057747		AAEL021535
AAEL010879	AAEL010879-RA	1.97418	3.92906	0	0	0		AAEL010879
AAEL026795	AAEL026795-RA	1.97287	3.92548	0.017062	0.04329	1		AAEL026795
AAEL006987	AAEL006987-RB	1.97265	3.92489	6.99e-05	0.000316	1		AAEL006987
AAEL018219	AAEL018219-RB	1.97172	3.92237	0	0	0		AAEL018219
AAEL009167	AAEL009167-RA	1.96955	3.91645	0	0	0		AAEL009167
AAEL009848	AAEL009848-RB	1.96887	3.91463	3.31e-06	1.95e-05	0.059294		AAEL009848
AAEL010558	AAEL010558-RA	1.9686	3.91387	0	0	0		AAEL010558
TOLL11	AAEL009551-RB	1.96853	3.91369	3.18e-14	5.97e-13	5.69e-10		AAEL009551
AAEL005759	AAEL005759-RA	1.96797	3.91217	1.97e-05	9.99e-05	0.352858		AAEL005759
AAEL000896	AAEL000896-RA	1.96764	3.91128	0.00057	0.002118	1		AAEL000896
AAEL001949	AAEL001949-RA	1.96761	3.91119	0	0	0		AAEL001949
AAEL022379	AAEL022379-RA	1.96754	3.91101	9.3e-07	6.06e-06	0.016661		AAEL022379
AAEL005992	AAEL005992-RB	1.96665	3.90858	0	0	0		AAEL005992
AAEL009853	AAEL009853-RA	1.96638	3.90787	0.003292	0.010149	1		AAEL009853
CYP9J26	AAEL014609-RA	1.96472	3.90336	0.001533	0.005122	1		AAEL014609
inx2	AAEL014847-RA	1.96345	3.89993	0	0	0		AAEL014847
AAEL027112	AAEL027112-RA	1.96131	3.89414	0.006404	0.018363	1		AAEL027112
AAEL002773	AAEL002773-RA	1.95768	3.88437	0.001423	0.004786	1		AAEL002773
LRIM13	AAEL012255-RA	1.95651	3.88122	1.39e-06	8.81e-06	0.024974		AAEL012255
AAEL020630	AAEL020630-RA	1.95424	3.87511	0.000381	0.001478	1		AAEL020630
AAEL021372	AAEL021372-RA	1.95305	3.87191	0.010316	0.027906	1		AAEL021372
AAEL000826	AAEL000826-RA	1.9526	3.87071	0.002402	0.007667	1		AAEL000826
AAEL010049	AAEL010049-RA	1.95184	3.86867	4.77e-09	4.5e-08	8.54e-05		AAEL010049
AAEL025235	AAEL025235-RA	1.9498	3.86322	0.014234	0.036956	1		AAEL025235
AAEL000859	AAEL000859-RA	1.94976	3.86311	0.003291	0.010149	1		AAEL000859
AAEL006672	AAEL006672-RB	1.94863	3.86009	1.34e-09	1.37e-08	2.4e-05		AAEL006672
AAEL020719	AAEL020719-RA	1.94847	3.85965	0.009137	0.025093	1		AAEL020719
AAEL009045	AAEL009045-RA	1.9459	3.85279	1.04e-08	9.32e-08	0.000186		AAEL009045
AAEL010850	AAEL010850-RA	1.94512	3.85071	0	0	0		AAEL010850
AAEL009173	AAEL009173-RB	1.94449	3.84903	0	0	0		AAEL009173
AAEL022760	AAEL022760-RA	1.94431	3.84855	0.00016	0.000672	1		AAEL022760
AAEL023801	AAEL023801-RA	1.94176	3.84175	0.001128	0.003898	1		AAEL023801
AAEL000546	AAEL000546-RA	1.93891	3.83414	0.005926	0.01716	1		AAEL000546
AAEL022598	AAEL022598-RA	1.93802	3.8318	0.001542	0.005147	1		AAEL022598
AAEL012856	AAEL012856-RB	1.93656	3.82792	9.24e-07	6.03e-06	0.016563		AAEL012856
AAEL026323	AAEL026323-RB	1.93551	3.82514	0	0	0		AAEL026323
AAEL002759	AAEL002759-RD	1.93516	3.8242	0	0	0		AAEL002759
AAEL003428	AAEL003428-RA	1.93303	3.81856	1.04e-06	6.74e-06	0.01863		AAEL003428
AAEL020036	AAEL020036-RA	1.9309	3.81292	0.017548	0.044342	1		AAEL020036
AAEL025167	AAEL025167-RA	1.93083	3.81274	0.000818	0.002922	1		AAEL025167
AAEL026403	AAEL026403-RA	1.9304	3.81161	0	0	0		AAEL026403
AAEL001851	AAEL001851-RA	1.92884	3.80748	0	0	0		AAEL001851
AAEL002713	AAEL002713-RA	1.92673	3.80191	0.005062	0.014887	1		AAEL002713
AAEL007090	AAEL007090-RA	1.92584	3.79958	0.000836	0.00298	1		AAEL007090
AAEL021954	AAEL021954-RA	1.92534	3.79827	0.000885	0.003137	1		AAEL021954
AAEL004179	AAEL004179-RA	1.92489	3.79708	2.23e-12	3.32e-11	3.99e-08		AAEL004179
AAEL015527	AAEL015527-RA	1.92269	3.7913	8.97e-06	4.85e-05	0.160802		AAEL015527
AAEL005731	AAEL005731-RB	1.92201	3.7895	0	0	0		AAEL005731
AAEL004488	AAEL004488-RA	1.92116	3.78728	0	0	0		AAEL004488
ND4	AAEL018680-RA	1.92101	3.78688	0	0	0		AAEL018680
AAEL020333	AAEL020333-RA	1.91793	3.7788	0.000172	0.000719	1		AAEL020333
CYP9J16	AAEL006815-RA	1.91726	3.77705	7.62e-14	1.36e-12	1.36e-09		AAEL006815
AAEL024677	AAEL024677-RA	1.91584	3.77333	0.018236	0.045842	1		AAEL024677
AAEL011109	AAEL011109-RB	1.9158	3.77323	0	0	0		AAEL011109
AAEL026132	AAEL026132-RA	1.91517	3.77157	6.38e-05	0.000291	1		AAEL026132
AAEL007218	AAEL007218-RC	1.9131	3.76617	2.89e-06	1.72e-05	0.051714		AAEL007218
AAEL020873	AAEL020873-RA	1.91275	3.76526	0.001133	0.003912	1		AAEL020873
AAEL026828	AAEL026828-RA	1.91072	3.75996	0.004963	0.014618	1		AAEL026828
AAEL000748	AAEL000748-RA	1.90933	3.75635	0.008805	0.024308	1		AAEL000748
AAEL024760	AAEL024760-RA	1.90933	3.75633	0.00111	0.00384	1		AAEL024760
AAEL018042	AAEL018042-RB	1.90459	3.74402	3.24e-12	4.74e-11	5.8e-08		AAEL018042
AAEL026079	AAEL026079-RB	1.90413	3.74283	0.007183	0.020385	1		AAEL026079
AAEL009214	AAEL009214-RA	1.90363	3.74153	0.001897	0.006189	1		AAEL009214
AAEL028099	AAEL028099-RA	1.90289	3.73961	0.009367	0.025639	1		AAEL028099
AAEL027279	AAEL027279-RA	1.90276	3.73928	0.000801	0.002867	1		AAEL027279
CYP6Z6	AAEL009123-RA	1.90156	3.73618	1.33e-06	8.44e-06	0.023826		AAEL009123
AAEL024534	AAEL024534-RA	1.90094	3.73457	0.001063	0.003691	1		AAEL024534
AAEL000316	AAEL000316-RA	1.90059	3.73367	0.014991	0.038711	1		AAEL000316
HPX1	AAEL006014-RA	1.89668	3.72355	0.000986	0.003454	1		AAEL006014
AAEL023704	AAEL023704-RA	1.89638	3.72278	6.11e-05	0.00028	1		AAEL023704
AAEL000251	AAEL000251-RA	1.89619	3.72229	1.39e-09	1.42e-08	2.49e-05		AAEL000251
AAEL022461	AAEL022461-RA	1.89459	3.71815	0.002298	0.007365	1		AAEL022461
AAEL019842	AAEL019842-RA	1.89316	3.71449	0.008593	0.02381	1		AAEL019842
AAEL012650	AAEL012650-RA	1.89313	3.7144	0.003074	0.009543	1		AAEL012650
AAEL004239	AAEL004239-RA	1.89305	3.71419	0.004744	0.014044	1		AAEL004239
AAEL020945	AAEL020945-RA	1.89247	3.71271	1.7e-06	1.06e-05	0.030467		AAEL020945
AAEL027227	AAEL027227-RA	1.89221	3.71203	0	0	0		AAEL027227
AAEL024269	AAEL024269-RA	1.89125	3.70956	3.33e-16	7.88e-15	5.97e-12		AAEL024269
AAEL024983	AAEL024983-RA	1.89068	3.70811	0.004688	0.013895	1		AAEL024983
AAEL003737	AAEL003737-RB	1.89065	3.70802	1.27e-13	2.21e-12	2.27e-09		AAEL003737
AAEL020942	AAEL020942-RC	1.88978	3.70579	8.23e-13	1.29e-11	1.47e-08		AAEL020942
AAEL026217	AAEL026217-RA	1.88892	3.70358	0	0	0		AAEL026217
TOLL7	AAEL002583-RA	1.88548	3.69476	6.66e-16	1.53e-14	1.19e-11		AAEL002583
AAEL009793	AAEL009793-RA	1.88484	3.69311	0.004214	0.012625	1		AAEL009793
AAEL023988	AAEL023988-RA	1.88426	3.69163	9.2e-06	4.97e-05	0.164932		AAEL023988
AAEL020246	AAEL020246-RA	1.88404	3.69108	0.000841	0.002994	1		AAEL020246
AAEL003345	AAEL003345-RA	1.8836	3.68994	0.000125	0.000539	1		AAEL003345
AAEL009980	AAEL009980-RI	1.88332	3.68924	1.93e-12	2.9e-11	3.45e-08		AAEL009980
AAEL007902	AAEL007902-RB	1.88323	3.68901	9.66e-15	1.94e-13	1.73e-10		AAEL007902
AAEL001677	AAEL001677-RA	1.88303	3.68849	0.006323	0.018158	1		AAEL001677
AAEL012475	AAEL012475-RF	1.88271	3.68768	0	0	0		AAEL012475
GSTS1	AAEL011741-RC	1.88267	3.68757	0	0	0		AAEL011741
AAEL001671	AAEL001671-RA	1.88261	3.68741	3.74e-05	0.000179	0.670102		AAEL001671
AAEL019572	AAEL019572-RA	1.8815	3.68459	1.23e-09	1.27e-08	2.21e-05		AAEL019572
AAEL020865	AAEL020865-RA	1.87797	3.67558	0.000684	0.002489	1		AAEL020865
AAEL011184	AAEL011184-RB	1.87612	3.67087	0	0	0		AAEL011184
AAEL022940	AAEL022940-RA	1.876	3.67057	1.94e-05	9.86e-05	0.347653		AAEL022940
AAEL023471	AAEL023471-RA	1.8755	3.66929	3.77e-10	4.18e-09	6.75e-06		AAEL023471
AAEL012832	AAEL012832-RB	1.87449	3.66672	0	0	0		AAEL012832
AAEL000243	AAEL000243-RB	1.87324	3.66355	4.78e-12	6.86e-11	8.56e-08		AAEL000243
AAEL025392	AAEL025392-RA	1.87279	3.66241	0.014607	0.037839	1		AAEL025392
AAEL027584	AAEL027584-RA	1.87243	3.66147	1.96e-05	9.94e-05	0.350722		AAEL027584
AAEL014454	AAEL014454-RA	1.87079	3.65733	0	0	0		AAEL014454
AAEL005966	AAEL005966-RA	1.87076	3.65725	2.04e-13	3.47e-12	3.65e-09		AAEL005966
AAEL000463	AAEL000463-RA	1.86949	3.65404	2.85e-06	1.7e-05	0.051067		AAEL000463
AAEL022650	AAEL022650-RA	1.86902	3.65285	2.88e-09	2.81e-08	5.16e-05		AAEL022650
AAEL029064	AAEL029064-RA	1.86786	3.6499	8.01e-07	5.28e-06	0.014359		AAEL029064
AAEL006872	AAEL006872-RA	1.86631	3.64598	0	0	0		AAEL006872
AAEL023541	AAEL023541-RA	1.86431	3.64093	0.000534	0.001994	1		AAEL023541
AAEL020184	AAEL020184-RA	1.86427	3.64084	0.005772	0.01676	1		AAEL020184
AAEL007963	AAEL007963-RB	1.86419	3.64064	0	0	0		AAEL007963
AAEL001493	AAEL001493-RC	1.86419	3.64063	0	0	0		AAEL001493
AAEL026767	AAEL026767-RA	1.86379	3.63962	0.001182	0.004062	1		AAEL026767
AAEL024753	AAEL024753-RB	1.86112	3.63289	0.001997	0.006492	1		AAEL024753
AAEL022978	AAEL022978-RA	1.86074	3.63193	0.007201	0.020425	1		AAEL022978
AAEL009952	AAEL009952-RB	1.86048	3.63129	6.66e-15	1.37e-13	1.19e-10		AAEL009952
AAEL026760	AAEL026760-RA	1.8556	3.61903	0.001847	0.006048	1		AAEL026760
AAEL024206	AAEL024206-RA	1.85466	3.61667	0.009168	0.025164	1		AAEL024206
AAEL003640	AAEL003640-RC	1.8533	3.61325	0	0	0		AAEL003640
CLIPC1	AAEL011991-RB	1.85279	3.61197	5.15e-08	4.19e-07	0.000923		AAEL011991
AAEL024205	AAEL024205-RA	1.85186	3.60966	0.014621	0.037858	1		AAEL024205
AAEL003978	AAEL003978-RA	1.8516	3.60901	2.25e-11	2.91e-10	4.03e-07		AAEL003978
AAEL008639	AAEL008639-RC	1.85084	3.6071	0	0	0		AAEL008639
AAEL020661	AAEL020661-RA	1.8502	3.60551	0.017409	0.044059	1		AAEL020661
AAEL008760	AAEL008760-RB	1.84898	3.60246	4.14e-05	0.000197	0.742536		AAEL008760
AAEL009993	AAEL009993-RA	1.84826	3.60065	8.96e-06	4.84e-05	0.160497		AAEL009993
AAEL022731	AAEL022731-RA	1.84779	3.59948	1.71e-07	1.27e-06	0.003061		AAEL022731
AAEL003977	AAEL003977-RA	1.84753	3.59883	0	0	0		AAEL003977
inx7	AAEL008588-RA	1.84741	3.59854	0.000707	0.002562	1		AAEL008588
CYP315A1	AAEL011850-RA	1.84679	3.59698	7.44e-15	1.53e-13	1.33e-10		AAEL011850
AAEL004098	AAEL004098-RN	1.8436	3.58904	0	0	0		AAEL004098
AAEL002194	AAEL002194-RA	1.84333	3.58836	0.00387	0.011709	1		AAEL002194
AAEL020394	AAEL020394-RB	1.84202	3.58512	0.001141	0.003939	1		AAEL020394
AAEL023034	AAEL023034-RA	1.84132	3.58338	0.000538	0.002009	1		AAEL023034
AAEL027097	AAEL027097-RA	1.84127	3.58326	0.000274	0.001097	1		AAEL027097
AAEL008354	AAEL008354-RF	1.84072	3.58188	2.5e-08	2.12e-07	0.000448		AAEL008354
AAEL010222	AAEL010222-RC	1.83893	3.57744	0	0	0		AAEL010222
AAEL022665	AAEL022665-RA	1.83654	3.57151	0.010124	0.027445	1		AAEL022665
AAEL023900	AAEL023900-RA	1.8343	3.56597	0.001392	0.004695	1		AAEL023900
AAEL026568	AAEL026568-RA	1.8336	3.56426	7.29e-09	6.71e-08	0.000131		AAEL026568
AAEL001323	AAEL001323-RA	1.83259	3.56175	0.000246	0.000994	1		AAEL001323
AAEL023911	AAEL023911-RA	1.8315	3.55906	3.34e-05	0.000161	0.597738		AAEL023911
OBP33	AAEL006385-RB	1.83083	3.55742	0.010074	0.027334	1		AAEL006385
AAEL005908	AAEL005908-RB	1.83013	3.55568	0	0	0		AAEL005908
AAEL008887	AAEL008887-RA	1.82987	3.55506	0	0	0		AAEL008887
AAEL008452	AAEL008452-RA	1.82937	3.55383	0.002029	0.006587	1		AAEL008452
AAEL027595	AAEL027595-RA	1.82892	3.55272	2.63e-07	1.9e-06	0.00472		AAEL027595
AAEL019695	AAEL019695-RA	1.82877	3.55234	7.33e-07	4.87e-06	0.01313		AAEL019695
AAEL013525	AAEL013525-RA	1.82847	3.5516	0	0	0		AAEL013525
AAEL027658	AAEL027658-RA	1.82764	3.54956	4.37e-05	0.000206	0.782958		AAEL027658
AAEL005001	AAEL005001-RA	1.8273	3.54874	2.5e-09	2.46e-08	4.49e-05		AAEL005001
AAEL023125	AAEL023125-RB	1.82556	3.54444	1.01e-11	1.38e-10	1.81e-07		AAEL023125
AAEL002417	AAEL002417-RB	1.82537	3.54399	0	0	0		AAEL002417
AAEL024699	AAEL024699-RA	1.82498	3.54303	0.007949	0.022278	1		AAEL024699
AAEL026604	AAEL026604-RA	1.82438	3.54155	0.00275	0.008657	1		AAEL026604
AAEL007038	AAEL007038-RB	1.82436	3.54151	0	0	0		AAEL007038
AAEL025187	AAEL025187-RA	1.82418	3.54105	0	0	0		AAEL025187
AAEL023210	AAEL023210-RA	1.82195	3.53558	1e-07	7.73e-07	0.001792		AAEL023210
AAEL020185	AAEL020185-RA	1.82166	3.53487	0.009847	0.026778	1		AAEL020185
AAEL025839	AAEL025839-RA	1.82136	3.53415	0.011185	0.029979	1		AAEL025839
AAEL017071	AAEL017071-RA	1.818	3.52592	1.11e-16	2.71e-15	1.99e-12		AAEL017071
AAEL018343	AAEL018343-RA	1.81687	3.52315	1.24e-09	1.27e-08	2.21e-05		AAEL018343
AAEL025920	AAEL025920-RA	1.81564	3.52017	0.010541	0.028431	1		AAEL025920
AAEL010917	AAEL010917-RA	1.81351	3.51497	0.009776	0.026597	1		AAEL010917
AAEL019454	AAEL019454-RA	1.8115	3.51006	1.64e-12	2.49e-11	2.94e-08		AAEL019454
AAEL022705	AAEL022705-RA	1.81131	3.5096	6.13e-06	3.41e-05	0.109891		AAEL022705
AAEL013656	AAEL013656-RA	1.81121	3.50936	1.15e-14	2.29e-13	2.07e-10		AAEL013656
AAEL025029	AAEL025029-RA	1.80931	3.50475	0.016887	0.042906	1		AAEL025029
AAEL010205	AAEL010205-RB	1.80903	3.50406	0	0	0		AAEL010205
AAEL014773	AAEL014773-RB	1.80902	3.50404	0.001483	0.004967	1		AAEL014773
AAEL024706	AAEL024706-RA	1.80784	3.50119	0.011619	0.030998	1		AAEL024706
AAEL005490	AAEL005490-RA	1.80766	3.50073	0.006534	0.0187	1		AAEL005490
AAEL022563	AAEL022563-RA	1.80705	3.49927	0.003348	0.010305	1		AAEL022563
AAEL024936	AAEL024936-RA	1.80652	3.49797	0	0	0		AAEL024936
AAEL020317	AAEL020317-RA	1.80651	3.49796	9.26e-06	5e-05	0.165985		AAEL020317
AAEL027682	AAEL027682-RA	1.80435	3.49272	0.018986	0.047452	1		AAEL027682
AAEL027448	AAEL027448-RA	1.80356	3.49081	0.010589	0.028537	1		AAEL027448
AAEL006760	AAEL006760-RA	1.80334	3.49029	0.013772	0.035903	1		AAEL006760
inx1	AAEL014846-RA	1.80304	3.48956	0	0	0		AAEL014846
AAEL021510	AAEL021510-RC	1.80302	3.48949	0.01212	0.032115	1		AAEL021510
AAEL001867	AAEL001867-RA	1.80294	3.4893	0.000518	0.001942	1		AAEL001867
AAEL026955	AAEL026955-RA	1.80287	3.48913	0.002224	0.007149	1		AAEL026955
AAEL021967	AAEL021967-RA	1.80273	3.4888	0.001533	0.005122	1		AAEL021967
AAEL004616	AAEL004616-RA	1.80245	3.48811	0.002925	0.009146	1		AAEL004616
AAEL025332	AAEL025332-RA	1.8014	3.48559	5.93e-07	4.01e-06	0.010633		AAEL025332
AAEL021506	AAEL021506-RA	1.80103	3.4847	3.13e-07	2.22e-06	0.005607		AAEL021506
AAEL002678	AAEL002678-RA	1.80029	3.48291	5.55e-16	1.29e-14	9.95e-12		AAEL002678
AAEL021500	AAEL021500-RA	1.79878	3.47925	0.001026	0.003577	1		AAEL021500
AAEL014589	AAEL014589-RA	1.79831	3.47812	3.01e-13	5.01e-12	5.39e-09		AAEL014589
AAEL027912	AAEL027912-RB	1.79812	3.47767	5.29e-13	8.57e-12	9.48e-09		AAEL027912
AAEL009240	AAEL009240-RA	1.79628	3.47323	0	0	0		AAEL009240
AAEL024252	AAEL024252-RA	1.79563	3.47166	6.8e-07	4.56e-06	0.012185		AAEL024252
AAEL022076	AAEL022076-RG	1.79552	3.4714	3.53e-07	2.48e-06	0.006333		AAEL022076
AAEL009052	AAEL009052-RA	1.79441	3.46874	0.01899	0.047456	1		AAEL009052
AAEL017229	AAEL017229-RB	1.7941	3.46799	0	0	0		AAEL017229
AAEL019494	AAEL019494-RA	1.7941	3.46799	0.018143	0.045639	1		AAEL019494
AAEL021723	AAEL021723-RA	1.79405	3.46788	0.018753	0.046957	1		AAEL021723
AAEL026833	AAEL026833-RA	1.79341	3.46635	2.18e-09	2.17e-08	3.91e-05		AAEL026833
AAEL008046	AAEL008046-RB	1.79279	3.46484	0.005217	0.015296	1		AAEL008046
AAEL005407	AAEL005407-RE	1.79151	3.46178	0	0	0		AAEL005407
AAEL004898	AAEL004898-RB	1.79149	3.46171	8.4e-08	6.61e-07	0.001506		AAEL004898
AAEL027214	AAEL027214-RA	1.79131	3.46129	4.3e-05	0.000203	0.771161		AAEL027214
AAEL004442	AAEL004442-RB	1.79068	3.45978	0.004212	0.012622	1		AAEL004442
ND4L	AAEL018681-RA	1.78947	3.45689	0.013247	0.034738	1		AAEL018681
AAEL019803	AAEL019803-RA	1.78931	3.45649	4.81e-06	2.75e-05	0.086245		AAEL019803
AAEL013304	AAEL013304-RA	1.78898	3.45571	6.03e-13	9.65e-12	1.08e-08		AAEL013304
AAEL015503	AAEL015503-RA	1.78818	3.45378	0.000529	0.001978	1		AAEL015503
AAEL025611	AAEL025611-RA	1.78807	3.45352	0	0	0		AAEL025611
AAEL001699	AAEL001699-RA	1.78768	3.4526	0	0	0		AAEL001699
AAEL024527	AAEL024527-RA	1.78462	3.44528	1.81e-06	1.12e-05	0.032442		AAEL024527
AAEL023353	AAEL023353-RA	1.78406	3.44395	0.000249	0.001006	1		AAEL023353
AAEL021204	AAEL021204-RA	1.78355	3.44271	0.000213	0.000874	1		AAEL021204
CLIPE8	AAEL005792-RA	1.78338	3.44231	1.04e-06	6.72e-06	0.018571		AAEL005792
AAEL021815	AAEL021815-RA	1.78207	3.4392	1.25e-05	6.55e-05	0.223325		AAEL021815
AAEL013257	AAEL013257-RA	1.78151	3.43786	1.22e-06	7.79e-06	0.02187		AAEL013257
AAEL000288	AAEL000288-RB	1.78107	3.43682	0	0	0		AAEL000288
AAEL026801	AAEL026801-RA	1.78099	3.43662	0.000513	0.001925	1		AAEL026801
AAEL004310	AAEL004310-RA	1.77998	3.4342	0.000255	0.001028	1		AAEL004310
AAEL025942	AAEL025942-RA	1.77865	3.43104	2.53e-06	1.52e-05	0.045316		AAEL025942
AAEL020765	AAEL020765-RA	1.77569	3.42403	1.22e-06	7.78e-06	0.02182		AAEL020765
AAEL000600	AAEL000600-RA	1.77529	3.42308	0.008881	0.024475	1		AAEL000600
AAEL006452	AAEL006452-RA	1.77452	3.42124	2.54e-10	2.86e-09	4.55e-06		AAEL006452
AAEL008190	AAEL008190-RA	1.77424	3.42059	1.6e-09	1.61e-08	2.86e-05		AAEL008190
AAEL025177	AAEL025177-RA	1.77327	3.41828	9.92e-05	0.000435	1		AAEL025177
AAEL002897	AAEL002897-RA	1.77197	3.41521	0.000286	0.001138	1		AAEL002897
AAEL014595	AAEL014595-RB	1.77181	3.41481	4.71e-05	0.00022	0.843103		AAEL014595
AAEL012184	AAEL012184-RA	1.77153	3.41416	3.46e-08	2.88e-07	0.000621		AAEL012184
AAEL007369	AAEL007369-RA	1.77092	3.41271	0.000121	0.000522	1		AAEL007369
ARK	AAEL000874-RF	1.76807	3.40598	0	0	0		AAEL000874
GPRCAL1	AAEL010043-RH	1.76778	3.40529	5.55e-16	1.29e-14	9.95e-12		AAEL010043
AAEL022472	AAEL022472-RA	1.76766	3.40501	0.000336	0.001319	1		AAEL022472
AAEL020127	AAEL020127-RA	1.76609	3.4013	0.000268	0.001076	1		AAEL020127
AAEL006077	AAEL006077-RA	1.76476	3.39818	0.000538	0.002006	1		AAEL006077
OPB21	AAEL005770-RA	1.76027	3.38761	0.000288	0.001147	1		AAEL005770
AAEL021105	AAEL021105-RA	1.76012	3.38726	0.001086	0.003761	1		AAEL021105
AAEL006051	AAEL006051-RA	1.75931	3.38537	1.23e-07	9.35e-07	0.002201		AAEL006051
AAEL024477	AAEL024477-RA	1.75925	3.38523	0.000214	0.000877	1		AAEL024477
AAEL001517	AAEL001517-RA	1.75844	3.38331	0.000114	0.000495	1		AAEL001517
AAEL012477	AAEL012477-RA	1.75761	3.38139	0.008666	0.023972	1		AAEL012477
AAEL023763	AAEL023763-RA	1.75679	3.37945	0.013749	0.035854	1		AAEL023763
AAEL024137	AAEL024137-RA	1.7557	3.37691	0.000129	0.000552	1		AAEL024137
AAEL022800	AAEL022800-RA	1.75479	3.37476	0.000431	0.001648	1		AAEL022800
CYP6AH1	AAEL007473-RA	1.7537	3.37221	2.05e-07	1.5e-06	0.003667		AAEL007473
AAEL003983	AAEL003983-RB	1.75298	3.37053	0.007697	0.021673	1		AAEL003983
AAEL026236	AAEL026236-RA	1.75258	3.3696	0.000193	0.000801	1		AAEL026236
AAEL011513	AAEL011513-RA	1.75237	3.36911	0.000198	0.000817	1		AAEL011513
AAEL027906	AAEL027906-RB	1.75174	3.36764	6.64e-08	5.31e-07	0.001189		AAEL027906
AAEL013613	AAEL013613-RB	1.75058	3.36495	0	0	0		AAEL013613
AAEL008660	AAEL008660-RA	1.74977	3.36305	0.000685	0.002491	1		AAEL008660
AAEL024786	AAEL024786-RA	1.74872	3.36061	2.28e-14	4.36e-13	4.08e-10		AAEL024786
AAEL006341	AAEL006341-RD	1.74426	3.35023	7.9e-11	9.47e-10	1.42e-06		AAEL006341
AAEL022203	AAEL022203-RB	1.74425	3.3502	1.41e-10	1.63e-09	2.52e-06		AAEL022203
AAEL022406	AAEL022406-RA	1.74344	3.34833	0	0	0		AAEL022406
AAEL007371	AAEL007371-RB	1.74321	3.34778	0.001244	0.004247	1		AAEL007371
AAEL008252	AAEL008252-RA	1.74265	3.34648	8.26e-07	5.43e-06	0.014792		AAEL008252
AAEL003267	AAEL003267-RC	1.7418	3.34453	0	0	0		AAEL003267
AAEL025424	AAEL025424-RA	1.74036	3.34118	8.92e-12	1.23e-10	1.6e-07		AAEL025424
AAEL020061	AAEL020061-RA	1.7397	3.33965	1.08e-10	1.27e-09	1.93e-06		AAEL020061
AAEL004572	AAEL004572-RC	1.73842	3.3367	0	0	0		AAEL004572
AAEL027473	AAEL027473-RA	1.73674	3.33281	0.006024	0.0174	1		AAEL027473
AAEL024811	AAEL024811-RA	1.73668	3.33266	1.71e-05	8.78e-05	0.306472		AAEL024811
AAEL005353	AAEL005353-RA	1.73554	3.33004	1.29e-05	6.75e-05	0.230894		AAEL005353
AAEL009298	AAEL009298-RA	1.73503	3.32886	7.19e-07	4.79e-06	0.012881		AAEL009298
CYP6N6	AAEL009126-RA	1.73498	3.32876	3.25e-07	2.3e-06	0.005823		AAEL009126
AAEL005392	AAEL005392-RB	1.73479	3.32831	9.5e-11	1.13e-09	1.7e-06		AAEL005392
AAEL020253	AAEL020253-RA	1.73448	3.3276	0.000504	0.001894	1		AAEL020253
AAEL023058	AAEL023058-RA	1.73445	3.32753	0.015299	0.039402	1		AAEL023058
AAEL012782	AAEL012782-RA	1.73294	3.32405	0.000517	0.001939	1		AAEL012782
AAEL026706	AAEL026706-RA	1.73053	3.3185	0.000207	0.000851	1		AAEL026706
AAEL010076	AAEL010076-RB	1.72908	3.31517	4.6e-14	8.47e-13	8.24e-10		AAEL010076
AAEL008073	AAEL008073-RA	1.72836	3.3135	0	0	0		AAEL008073
AAEL027582	AAEL027582-RA	1.72789	3.31243	0.011259	0.03015	1		AAEL027582
AAEL024490	AAEL024490-RO	1.72744	3.3114	1.72e-06	1.06e-05	0.030755		AAEL024490
AAEL023243	AAEL023243-RA	1.72743	3.31138	8.88e-16	2.02e-14	1.59e-11		AAEL023243
AAEL013229	AAEL013229-RA	1.72551	3.30697	0	0	0		AAEL013229
AAEL008275	AAEL008275-RA	1.72266	3.30045	0.005429	0.015846	1		AAEL008275
AAEL021292	AAEL021292-RA	1.72217	3.29933	0.000431	0.001648	1		AAEL021292
AAEL028092	AAEL028092-RB	1.72139	3.29753	0	0	0		AAEL028092
AAEL012526	AAEL012526-RB	1.71955	3.29333	1.46e-11	1.95e-10	2.61e-07		AAEL012526
AAEL008359	AAEL008359-RA	1.71835	3.2906	1.77e-05	9.05e-05	0.31713		AAEL008359
AAEL024073	AAEL024073-RA	1.71823	3.29033	0.014041	0.036535	1		AAEL024073
AAEL021789	AAEL021789-RA	1.71681	3.2871	0.000263	0.001056	1		AAEL021789
AAEL001015	AAEL001015-RA	1.71575	3.28468	1.11e-16	2.71e-15	1.99e-12		AAEL001015
AAEL007669	AAEL007669-RB	1.71472	3.28233	0.018583	0.046614	1		AAEL007669
AAEL001877	AAEL001877-RA	1.71424	3.28124	0.000371	0.001442	1		AAEL001877
AAEL004249	AAEL004249-RA	1.71217	3.27653	8.68e-05	0.000386	1		AAEL004249
AAEL023444	AAEL023444-RA	1.71082	3.27347	3.73e-05	0.000179	0.668105		AAEL023444
AAEL026967	AAEL026967-RA	1.70854	3.2683	0	0	0		AAEL026967
TOLL5A	AAEL007619-RB	1.70806	3.26722	0	0	0		AAEL007619
AAEL027558	AAEL027558-RC	1.7076	3.26616	1.79e-05	9.15e-05	0.320781		AAEL027558
AAEL020346	AAEL020346-RA	1.70754	3.26603	0.000181	0.000756	1		AAEL020346
AAEL000239	AAEL000239-RB	1.70573	3.26193	1.53e-10	1.76e-09	2.74e-06		AAEL000239
AAEL027412	AAEL027412-RA	1.70559	3.26163	3.61e-06	2.12e-05	0.064712		AAEL027412
AAEL022720	AAEL022720-RA	1.70544	3.26129	5.71e-07	3.88e-06	0.010238		AAEL022720
AAEL008625	AAEL008625-RA	1.70439	3.2589	0.003429	0.010524	1		AAEL008625
AAEL022347	AAEL022347-RA	1.70434	3.2588	0.002486	0.007907	1		AAEL022347
AAEL015526	AAEL015526-RA	1.70259	3.25484	0.000578	0.002144	1		AAEL015526
AAEL020327	AAEL020327-RA	1.70233	3.25426	7.82e-06	4.28e-05	0.140197		AAEL020327
AAEL023187	AAEL023187-RD	1.70183	3.25314	0	0	0		AAEL023187
AAEL027686	AAEL027686-RA	1.70166	3.25275	0	0	0		AAEL027686
AAEL026315	AAEL026315-RA	1.70148	3.25234	0.011486	0.030692	1		AAEL026315
AAEL013163	AAEL013163-RA	1.70115	3.2516	1.35e-10	1.56e-09	2.42e-06		AAEL013163
AAEL026147	AAEL026147-RA	1.70046	3.25006	0	0	0		AAEL026147
AAEL010754	AAEL010754-RB	1.69901	3.24678	0	0	0		AAEL010754
AAEL022454	AAEL022454-RA	1.69882	3.24635	0.009395	0.025712	1		AAEL022454
AAEL024232	AAEL024232-RA	1.69836	3.24532	0.000942	0.003318	1		AAEL024232
AAEL026445	AAEL026445-RA	1.69792	3.24434	0.00346	0.010606	1		AAEL026445
LRIM10A	AAEL001401-RA	1.69712	3.24253	0.000213	0.000873	1		AAEL001401
AAEL023586	AAEL023586-RA	1.69701	3.24228	1.51e-05	7.81e-05	0.269925		AAEL023586
AAEL010706	AAEL010706-RA	1.6949	3.23754	0.000721	0.002608	1		AAEL010706
AAEL026459	AAEL026459-RA	1.69386	3.23522	3.41e-07	2.4e-06	0.006113		AAEL026459
AAEL021164	AAEL021164-RA	1.69335	3.23406	6.62e-05	0.000301	1		AAEL021164
AAEL003766	AAEL003766-RA	1.69295	3.23318	7.83e-13	1.24e-11	1.4e-08		AAEL003766
AAEL009906	AAEL009906-RA	1.69263	3.23244	3.17e-06	1.88e-05	0.056822		AAEL009906
AAEL011890	AAEL011890-RC	1.69253	3.23224	1.12e-14	2.23e-13	2.01e-10		AAEL011890
AAEL024174	AAEL024174-RA	1.69217	3.23142	0.015082	0.038912	1		AAEL024174
AAEL021581	AAEL021581-RF	1.69208	3.23122	2.22e-11	2.89e-10	3.99e-07		AAEL021581
AAEL002959	AAEL002959-RA	1.69172	3.23042	0.014339	0.037213	1		AAEL002959
AAEL006093	AAEL006093-RA	1.69171	3.2304	0.012683	0.033433	1		AAEL006093
AAEL024144	AAEL024144-RA	1.6905	3.22769	0	0	0		AAEL024144
AAEL005052	AAEL005052-RA	1.69048	3.22763	1.1e-08	9.81e-08	0.000197		AAEL005052
AAEL021012	AAEL021012-RA	1.69019	3.227	7.28e-07	4.84e-06	0.013045		AAEL021012
AAEL007169	AAEL007169-RB	1.69013	3.22685	0.000309	0.001223	1		AAEL007169
AAEL000119	AAEL000119-RA	1.68902	3.22437	1.53e-08	1.34e-07	0.000274		AAEL000119
COX1	AAEL018662-RA	1.6889	3.2241	0	0	0		AAEL018662
AAEL027704	AAEL027704-RA	1.6885	3.22322	0.011869	0.031563	1		AAEL027704
AAEL025833	AAEL025833-RA	1.68846	3.22312	0.000472	0.001788	1		AAEL025833
AAEL005247	AAEL005247-RA	1.68751	3.22101	7.96e-06	4.34e-05	0.142579		AAEL005247
AAEL012096	AAEL012096-RA	1.68709	3.22007	0.001818	0.005963	1		AAEL012096
AAEL025861	AAEL025861-RA	1.68674	3.21927	1.4e-07	1.06e-06	0.002513		AAEL025861
AAEL003837	AAEL003837-RJ	1.68604	3.21772	0	0	0		AAEL003837
AAEL021870	AAEL021870-RA	1.68352	3.21211	6.87e-06	3.79e-05	0.123018		AAEL021870
AAEL024672	AAEL024672-RA	1.68287	3.21066	2.39e-05	0.000119	0.428288		AAEL024672
AAEL018294	AAEL018294-RB	1.6824	3.20962	1.45e-06	9.09e-06	0.025895		AAEL018294
AAEL009645	AAEL009645-RC	1.68007	3.20443	6.66e-16	1.53e-14	1.19e-11		AAEL009645
AAEL025410	AAEL025410-RA	1.67938	3.20289	0	0	0		AAEL025410
AAEL025389	AAEL025389-RA	1.67822	3.20032	0.000119	0.000516	1		AAEL025389
AAEL027516	AAEL027516-RA	1.67752	3.19877	1.43e-06	9.01e-06	0.025599		AAEL027516
AAEL024970	AAEL024970-RA	1.67472	3.19257	0.000498	0.001876	1		AAEL024970
AAEL021865	AAEL021865-RA	1.67355	3.19	5.32e-09	4.98e-08	9.52e-05		AAEL021865
ND1	AAEL018687-RA	1.67289	3.18853	0	0	0		AAEL018687
AAEL026449	AAEL026449-RA	1.67231	3.18726	5.66e-11	6.93e-10	1.01e-06		AAEL026449
AAEL004948	AAEL004948-RA	1.67102	3.1844	1.33e-08	1.18e-07	0.000239		AAEL004948
AAEL012207	AAEL012207-RF	1.67068	3.18365	0	0	0		AAEL012207
AAEL005039	AAEL005039-RB	1.67012	3.18241	0.012039	0.03195	1		AAEL005039
AAEL027706	AAEL027706-RA	1.67009	3.18235	1.11e-16	2.71e-15	1.99e-12		AAEL027706
AAEL000993	AAEL000993-RB	1.66938	3.18078	0	0	0		AAEL000993
SPZ1C	AAEL013433-RB	1.66901	3.17995	0.002299	0.007367	1		AAEL013433
AAEL000314	AAEL000314-RB	1.66826	3.1783	0	0	0		AAEL000314
AAEL027478	AAEL027478-RA	1.66771	3.1771	7.39e-07	4.9e-06	0.013244		AAEL027478
AAEL017258	AAEL017258-RA	1.66466	3.1704	0	0	0		AAEL017258
AAEL026614	AAEL026614-RA	1.66221	3.16501	0.010595	0.028548	1		AAEL026614
AAEL028098	AAEL028098-RA	1.66219	3.16496	1.13e-05	6.01e-05	0.202669		AAEL028098
AAEL001159	AAEL001159-RA	1.66126	3.16293	0	0	0		AAEL001159
AAEL013484	AAEL013484-RA	1.66102	3.16239	7.17e-08	5.69e-07	0.001285		AAEL013484
AAEL006201	AAEL006201-RB	1.66047	3.16119	5.22e-05	0.000242	0.935494		AAEL006201
AAEL012737	AAEL012737-RA	1.65859	3.15708	0.001554	0.00518	1		AAEL012737
AAEL014567	AAEL014567-RB	1.65834	3.15653	0.001789	0.005875	1		AAEL014567
AAEL023747	AAEL023747-RA	1.65664	3.15281	0.004875	0.014388	1		AAEL023747
AAEL017139	AAEL017139-RA	1.6565	3.15251	0.001059	0.003678	1		AAEL017139
Vcp	AAEL006563-RA	1.65483	3.14886	0.000204	0.000839	1		AAEL006563
AAEL025921	AAEL025921-RA	1.6546	3.14835	0.000235	0.000953	1		AAEL025921
CYP6N9	AAEL009121-RA	1.65412	3.1473	8.67e-09	7.9e-08	0.000155		AAEL009121
AAEL000419	AAEL000419-RB	1.65253	3.14384	0.000679	0.002472	1		AAEL000419
AAEL020048	AAEL020048-RA	1.65227	3.14328	5.84e-07	3.95e-06	0.010456		AAEL020048
AAEL005600	AAEL005600-RA	1.65141	3.14139	1.98e-12	2.97e-11	3.55e-08		AAEL005600
AAEL021749	AAEL021749-RA	1.65006	3.13846	0.000766	0.002753	1		AAEL021749
AAEL021888	AAEL021888-RA	1.64822	3.13447	0.018997	0.047466	1		AAEL021888
AAEL019618	AAEL019618-RB	1.64745	3.13278	0	0	0		AAEL019618
AAEL024494	AAEL024494-RA	1.64732	3.13251	2.62e-08	2.21e-07	0.000469		AAEL024494
AAEL002506	AAEL024494-RA	1.64674	3.13124	7.8e-14	1.4e-12	1.4e-09		AAEL002506
AAEL023851	AAEL023851-RA	1.64247	3.12199	0.017346	0.043919	1		AAEL023851
AAEL003047	AAEL003047-RC	1.64238	3.12181	5.3e-12	7.56e-11	9.5e-08		AAEL003047
AAEL024845	AAEL024845-RA	1.64083	3.11845	0.003787	0.011496	1		AAEL024845
AAEL012654	AAEL012654-RD	1.64009	3.11685	2.82e-07	2.02e-06	0.005046		AAEL012654
AAEL021309	AAEL021309-RA	1.63924	3.11503	5.29e-05	0.000245	0.948047		AAEL021309
AAEL020488	AAEL020488-RD	1.63792	3.11218	2.64e-14	5.02e-13	4.73e-10		AAEL020488
CYP6M6	AAEL009128-RA	1.63741	3.11106	1.64e-11	2.18e-10	2.94e-07		AAEL009128
AAEL010680	AAEL010680-RA	1.63691	3.11	1.52e-05	7.88e-05	0.272777		AAEL010680
AAEL006648	AAEL006648-RB	1.6366	3.10933	2.21e-09	2.19e-08	3.95e-05		AAEL006648
AAEL000723	AAEL000723-RE	1.63508	3.10605	9.86e-06	5.3e-05	0.176666		AAEL000723
AAEL012718	AAEL012718-RC	1.63419	3.10414	0.000117	0.000506	1		AAEL012718
AAEL003139	AAEL003139-RG	1.6335	3.10265	1.32e-05	6.92e-05	0.237413		AAEL003139
AAEL023734	AAEL023734-RA	1.63315	3.1019	0.005738	0.016669	1		AAEL023734
AAEL023651	AAEL023651-RA	1.63271	3.10096	3.19e-11	4.02e-10	5.72e-07		AAEL023651
AAEL000663	AAEL000663-RA	1.63164	3.09865	1.93e-08	1.67e-07	0.000347		AAEL000663
AAEL004862	AAEL004862-RB	1.63072	3.09668	2.22e-16	5.32e-15	3.98e-12		AAEL004862
AAEL005207	AAEL005207-RB	1.63015	3.09546	9.07e-05	0.000401	1		AAEL005207
AAEL023248	AAEL023248-RA	1.63002	3.09518	0.017801	0.044895	1		AAEL023248
AAEL027432	AAEL027432-RA	1.62991	3.09493	0.011959	0.031773	1		AAEL027432
CUSOD4	AAEL019938-RA	1.62777	3.09035	0.013001	0.034178	1		AAEL019938
AAEL003708	AAEL003708-RA	1.62688	3.08844	0	0	0		AAEL003708
AAEL011459	AAEL011459-RC	1.62554	3.08557	3.86e-07	2.7e-06	0.006922		AAEL011459
AAEL008063	AAEL008063-RB	1.62444	3.08324	0	0	0		AAEL008063
AAEL023205	AAEL023205-RA	1.62361	3.08145	0.000629	0.002312	1		AAEL023205
AAEL024457	AAEL024457-RA	1.62298	3.0801	0.000672	0.00245	1		AAEL024457
AAEL007773	AAEL007773-RA	1.62284	3.0798	5.99e-13	9.6e-12	1.07e-08		AAEL007773
CYP18A1	AAEL004870-RA	1.62268	3.07947	6.1e-11	7.42e-10	1.09e-06		AAEL004870
AAEL005969	AAEL005969-RC	1.61993	3.0736	0.000166	0.000698	1		AAEL005969
AAEL024728	AAEL024728-RA	1.61858	3.07072	0.000193	0.000799	1		AAEL024728
AAEL003483	AAEL003483-RA	1.61825	3.07003	0.004202	0.0126	1		AAEL003483
SPZ4	AAEL007897-RB	1.61664	3.0666	5.55e-14	1.01e-12	9.95e-10		AAEL007897
AAEL025665	AAEL025665-RA	1.61612	3.06549	8.83e-05	0.000392	1		AAEL025665
PGRP-LE	AAEL027982-RA	1.61586	3.06494	5.61e-07	3.81e-06	0.010052		AAEL027982
AAEL017467	AAEL017467-RB	1.61584	3.06491	0.002304	0.007382	1		AAEL017467
AAEL027955	AAEL027955-RA	1.61495	3.063	2.59e-09	2.54e-08	4.63e-05		AAEL027955
AAEL001403	AAEL001403-RA	1.61467	3.06242	1.2e-13	2.1e-12	2.14e-09		AAEL001403
AAEL025778	AAEL025778-RA	1.61421	3.06143	0.007416	0.020981	1		AAEL025778
AAEL011405	AAEL011405-RC	1.61349	3.05992	0.000225	0.000918	1		AAEL011405
AAEL012621	AAEL012621-RB	1.61175	3.05623	0	0	0		AAEL012621
AAEL009876	AAEL009876-RA	1.61114	3.05492	2.35e-07	1.71e-06	0.004212		AAEL009876
AAEL021735	AAEL021735-RA	1.61092	3.05446	0.007022	0.019966	1		AAEL021735
AAEL022660	AAEL022660-RA	1.61073	3.05407	4.27e-05	0.000202	0.765253		AAEL022660
AAEL027344	AAEL027344-RA	1.61068	3.05396	0.000687	0.002498	1		AAEL027344
LRIM15	AAEL007103-RA	1.61049	3.05356	0.008918	0.024563	1		AAEL007103
AAEL012093	AAEL012093-RB	1.60958	3.05163	2.09e-05	0.000106	0.374418		AAEL012093
AAEL027518	AAEL027518-RB	1.6094	3.05125	0.00027	0.00108	1		AAEL027518
AAEL021107	AAEL021107-RA	1.60907	3.05054	0.000461	0.001748	1		AAEL021107
AAEL005524	AAEL005524-RA	1.60645	3.04502	0	0	0		AAEL005524
AAEL020516	AAEL020516-RA	1.60568	3.0434	5.66e-06	3.18e-05	0.101437		AAEL020516
AAEL018061	AAEL018061-RB	1.60409	3.04005	6.72e-07	4.51e-06	0.012045		AAEL018061
AAEL024946	AAEL024946-RA	1.60332	3.03842	0.017356	0.043933	1		AAEL024946
AAEL013969	AAEL013969-RB	1.60271	3.03714	0	0	0		AAEL013969
AAEL001920	AAEL001920-RA	1.6027	3.03711	3.71e-10	4.12e-09	6.65e-06		AAEL001920
ND5	AAEL018678-RA	1.60197	3.03558	7.04e-08	5.6e-07	0.001261		AAEL018678
AAEL019897	AAEL019897-RA	1.5999	3.03122	6.31e-05	0.000288	1		AAEL019897
AAEL019501	AAEL019501-RF	1.59727	3.0257	0	0	0		AAEL019501
AAEL004951	AAEL004951-RA	1.59705	3.02524	6.97e-05	0.000315	1		AAEL004951
AAEL005957	AAEL005957-RC	1.59651	3.02412	1.09e-05	5.79e-05	0.194913		AAEL005957
AAEL021305	AAEL021305-RA	1.59466	3.02022	1.92e-06	1.18e-05	0.034317		AAEL021305
AAEL021658	AAEL021658-RB	1.59435	3.01958	4.43e-07	3.06e-06	0.007942		AAEL021658
AAEL009742	AAEL009742-RG	1.59366	3.01814	0	0	0		AAEL009742
AAEL004043	AAEL004043-RA	1.59364	3.01809	6.64e-07	4.46e-06	0.011901		AAEL004043
AAEL004277	AAEL004277-RA	1.59337	3.01754	0.000111	0.000483	1		AAEL004277
AAEL005701	AAEL005701-RA	1.59313	3.01704	4.5e-07	3.1e-06	0.008065		AAEL005701
AAEL023559	AAEL023559-RA	1.5922	3.01508	3.93e-06	2.28e-05	0.070497		AAEL023559
CTLMA11	AAEL000543-RA	1.59138	3.01337	0.000213	0.000872	1		AAEL000543
AAEL022221	AAEL022221-RC	1.59116	3.01291	0.00016	0.000674	1		AAEL022221
AAEL014361	AAEL014361-RA	1.59111	3.01281	1.49e-09	1.51e-08	2.68e-05		AAEL014361
AAEL002632	AAEL002632-RA	1.59106	3.01269	2.79e-05	0.000137	0.500014		AAEL002632
GPXH2	AAEL008397-RB	1.59087	3.01231	4.81e-14	8.83e-13	8.61e-10		AAEL008397
AAEL021693	AAEL021693-RA	1.58974	3.00995	0.017798	0.044895	1		AAEL021693
AAEL025930	AAEL025930-RA	1.58806	3.00645	3.24e-06	1.91e-05	0.058016		AAEL025930
AAEL026850	AAEL026850-RA	1.58756	3.00541	0.005511	0.016058	1		AAEL026850
AAEL020868	AAEL020868-RA	1.58741	3.00509	0.002551	0.008092	1		AAEL020868
AAEL022558	AAEL022558-RA	1.5869	3.00403	0.000188	0.000783	1		AAEL022558
AAEL023600	AAEL023600-RB	1.58665	3.0035	7.75e-05	0.000347	1		AAEL023600
AAEL004120	AAEL004120-RA	1.58596	3.00208	3.73e-05	0.000179	0.667864		AAEL004120
AAEL001850	AAEL001850-RD	1.58586	3.00186	9.05e-13	1.42e-11	1.62e-08		AAEL001850
AAEL005485	AAEL005485-RB	1.58543	3.00097	6.11e-15	1.26e-13	1.09e-10		AAEL005485
AAEL004999	AAEL004999-RA	1.58441	2.99885	0.0032	0.0099	1		AAEL004999
AAEL024426	AAEL024426-RA	1.58331	2.99656	0.011563	0.030878	1		AAEL024426
AAEL022604	AAEL022604-RB	1.58306	2.99604	1.66e-05	8.56e-05	0.298291		AAEL022604
AAEL005676	AAEL005676-RA	1.58273	2.99536	7.36e-07	4.89e-06	0.013188		AAEL005676
OBP55	AAEL012377-RB	1.58086	2.99148	0.00569	0.016535	1		AAEL012377
AAEL002571	AAEL002571-RH	1.57991	2.98952	6.36e-09	5.88e-08	0.000114		AAEL002571
AAEL009384	AAEL009384-RA	1.57824	2.98606	2.68e-05	0.000132	0.481042		AAEL009384
AAEL021998	AAEL021998-RA	1.57653	2.98252	0.001232	0.004211	1		AAEL021998
AAEL021811	AAEL021811-RA	1.57608	2.98159	0.000387	0.001497	1		AAEL021811
AAEL014719	AAEL014719-RA	1.57519	2.97975	1.06e-11	1.46e-10	1.9e-07		AAEL014719
AAEL000585	AAEL000585-RB	1.57518	2.97973	0.00039	0.001508	1		AAEL000585
AAEL021859	AAEL021859-RC	1.57403	2.97736	1.33e-06	8.42e-06	0.023762		AAEL021859
AAEL011416	AAEL011416-RA	1.57325	2.97575	0.004552	0.013543	1		AAEL011416
AAEL020959	AAEL020959-RA	1.57286	2.97495	0.000943	0.003321	1		AAEL020959
AAEL021081	AAEL021081-RA	1.57	2.96904	0.000511	0.001918	1		AAEL021081
AAEL027520	AAEL027520-RA	1.56951	2.96804	0.001244	0.004247	1		AAEL027520
AAEL025355	AAEL025355-RA	1.5695	2.96801	4.11e-06	2.37e-05	0.073648		AAEL025355
CYP6N16	AAEL010151-RB	1.56939	2.9678	1.12e-14	2.23e-13	2.01e-10		AAEL010151
AAEL009629	AAEL009629-RB	1.56867	2.96631	3.93e-11	4.9e-10	7.04e-07		AAEL009629
CLIPB35	AAEL000037-RA	1.56775	2.96441	0.001899	0.006194	1		AAEL000037
AAEL025449	AAEL025449-RA	1.56734	2.96358	1.04e-05	5.58e-05	0.187151		AAEL025449
AAEL022671	AAEL022671-RA	1.56688	2.96263	8.28e-05	0.000369	1		AAEL022671
AAEL013347	AAEL013347-RA	1.56656	2.96198	4.16e-05	0.000197	0.744722		AAEL013347
AAEL020498	AAEL020498-RA	1.56615	2.96114	0.016666	0.042442	1		AAEL020498
AAEL027621	AAEL027621-RA	1.56597	2.96075	4.32e-07	2.99e-06	0.007742		AAEL027621
AAEL026720	AAEL026720-RA	1.56478	2.95831	3.28e-05	0.000159	0.587234		AAEL026720
AAEL022204	AAEL022204-RA	1.56236	2.95337	7.98e-07	5.27e-06	0.014292		AAEL022204
AAEL002757	AAEL002757-RA	1.56218	2.953	1.19e-05	6.3e-05	0.213664		AAEL002757
AAEL023270	AAEL023270-RA	1.56169	2.95199	0.004806	0.014211	1		AAEL023270
AAEL025885	AAEL025885-RA	1.56066	2.94989	0.018473	0.046345	1		AAEL025885
AAEL001438	AAEL001438-RA	1.56034	2.94922	4.46e-08	3.66e-07	0.000799		AAEL001438
AAEL013287	AAEL013287-RC	1.55991	2.94836	1.57e-14	3.06e-13	2.8e-10		AAEL013287
AAEL027126	AAEL027126-RA	1.55949	2.9475	6.72e-06	3.72e-05	0.120462		AAEL027126
AAEL001227	AAEL001227-RB	1.55859	2.94565	0.003115	0.009656	1		AAEL001227
AAEL004680	AAEL004680-RB	1.55817	2.94481	7.9e-12	1.1e-10	1.41e-07		AAEL004680
AAEL001281	AAEL001281-RJ	1.55744	2.94331	7.3e-11	8.8e-10	1.31e-06		AAEL001281
AAEL019881	AAEL019881-RA	1.55731	2.94305	1.74e-13	2.99e-12	3.12e-09		AAEL019881
AAEL025125	AAEL025125-RA	1.55633	2.94104	2.96e-05	0.000144	0.531024		AAEL025125
AAEL009669	AAEL009669-RA	1.55426	2.93684	0.01297	0.034117	1		AAEL009669
AAEL027188	AAEL027188-RA	1.55246	2.93318	3.04e-05	0.000148	0.54399		AAEL027188
AAEL005030	AAEL005030-RA	1.55203	2.93229	4.02e-06	2.32e-05	0.07197		AAEL005030
AAEL020124	AAEL020124-RA	1.55139	2.93099	0.016512	0.042109	1		AAEL020124
AAEL025670	AAEL025670-RA	1.5508	2.92979	3.07e-05	0.000149	0.54932		AAEL025670
AAEL010894	AAEL010894-RA	1.55048	2.92914	0.005555	0.016174	1		AAEL010894
AAEL023156	AAEL023156-RE	1.54882	2.92577	4.59e-05	0.000216	0.822923		AAEL023156
AAEL007104	AAEL007104-RB	1.54749	2.92308	2.86e-06	1.7e-05	0.051231		AAEL007104
AAEL004809	AAEL004809-RA	1.54742	2.92294	4.44e-16	1.04e-14	7.96e-12		AAEL004809
CYP6P12	AAEL014891-RB	1.54705	2.92218	0	0	0		AAEL014891
AAEL012805	AAEL012805-RB	1.54628	2.92063	4.49e-05	0.000211	0.804092		AAEL012805
AAEL000854	AAEL000854-RA	1.54502	2.91809	5.31e-13	8.58e-12	9.51e-09		AAEL000854
AAEL024802	AAEL024802-RA	1.54489	2.91782	1.29e-06	8.21e-06	0.023129		AAEL024802
AAEL027061	AAEL027061-RD	1.54489	2.91781	0.005247	0.015375	1		AAEL027061
AAEL020399	AAEL020399-RA	1.54451	2.91705	0.00064	0.002346	1		AAEL020399
AAEL026773	AAEL026773-RA	1.5428	2.91361	0.000208	0.000855	1		AAEL026773
AAEL014945	AAEL014945-RC	1.54184	2.91165	6.01e-07	4.06e-06	0.010777		AAEL014945
AAEL027791	AAEL027791-RA	1.54148	2.91093	0.001155	0.003979	1		AAEL027791
AAEL021458	AAEL021458-RA	1.54145	2.91087	0.000381	0.001477	1		AAEL021458
AAEL023104	AAEL023104-RA	1.54133	2.91063	1.92e-06	1.18e-05	0.034327		AAEL023104
AAEL002572	AAEL002572-RA	1.54071	2.90937	5.11e-15	1.08e-13	9.15e-11		AAEL002572
AAEL010627	AAEL010627-RC	1.5407	2.90936	2.53e-07	1.83e-06	0.004527		AAEL010627
AAEL029048	AAEL029048-RA	1.54049	2.90893	2.84e-10	3.18e-09	5.1e-06		AAEL029048
COX2	AAEL018664-RA	1.54015	2.90826	5.22e-09	4.9e-08	9.36e-05		AAEL018664
AAEL001091	AAEL001091-RA	1.54015	2.90824	0	0	0		AAEL001091
AAEL006601	AAEL006601-RD	1.5399	2.90775	5.43e-07	3.7e-06	0.009737		AAEL006601
AAEL003163	AAEL003163-RB	1.53811	2.90413	0.006015	0.017382	1		AAEL003163
AAEL005160	AAEL005160-RB	1.53724	2.9024	6.25e-09	5.79e-08	0.000112		AAEL005160
AAEL028069	AAEL028069-RA	1.53693	2.90177	2.63e-08	2.22e-07	0.000471		AAEL028069
AAEL019045	AAEL019045-RA	1.53671	2.90133	0.017436	0.044108	1		AAEL019045
AAEL006349	AAEL006349-RA	1.53659	2.90108	0.000344	0.001347	1		AAEL006349
AAEL007109	AAEL007109-RB	1.53611	2.90011	0.000642	0.002352	1		AAEL007109
AAEL019623	AAEL019623-RC	1.53597	2.89983	0	0	0		AAEL019623
CYP6AG4	AAEL007010-RA	1.5356	2.89909	0.002921	0.009135	1		AAEL007010
AAEL024190	AAEL024190-RA	1.53417	2.89621	0.002074	0.006715	1		AAEL024190
AAEL008471	AAEL008471-RB	1.53238	2.89263	0	0	0		AAEL008471
AAEL000281	AAEL000281-RB	1.53238	2.89262	0	0	0		AAEL000281
AAEL027128	AAEL027128-RA	1.53068	2.88923	0.001914	0.006239	1		AAEL027128
AAEL006809	AAEL006809-RA	1.53045	2.88877	0	0	0		AAEL006809
AAEL001980	AAEL001980-RA	1.52985	2.88756	0.005505	0.016044	1		AAEL001980
AAEL005147	AAEL005147-RA	1.52955	2.88696	6.26e-11	7.61e-10	1.12e-06		AAEL005147
AAEL000656	AAEL000656-RA	1.52788	2.88362	1.39e-10	1.6e-09	2.48e-06		AAEL000656
AAEL008635	AAEL008635-RB	1.52738	2.88262	0	0	0		AAEL008635
AAEL003104	AAEL003104-RE	1.52683	2.88151	0	0	0		AAEL003104
AAEL026448	AAEL026448-RA	1.52635	2.88055	0.000196	0.00081	1		AAEL026448
AAEL027211	AAEL027211-RA	1.52585	2.87956	1.15e-07	8.81e-07	0.002063		AAEL027211
AAEL001673	AAEL001673-RA	1.52554	2.87895	0	0	0		AAEL001673
AAEL020646	AAEL020646-RG	1.5253	2.87847	5.86e-08	4.72e-07	0.00105		AAEL020646
AAEL022143	AAEL022143-RA	1.52456	2.87699	0.00945	0.02584	1		AAEL022143
AAEL027752	AAEL027752-RA	1.52437	2.87662	0.003581	0.010948	1		AAEL027752
AAEL014965	AAEL014965-RH	1.52345	2.87477	0	0	0		AAEL014965
AAEL019579	AAEL019579-RA	1.52197	2.87184	0	0	0		AAEL019579
AAEL025003	AAEL025003-RA	1.52107	2.87004	0.011596	0.030941	1		AAEL025003
AAEL010975	AAEL010975-RA	1.52039	2.86868	0	0	0		AAEL010975
AAEL023781	AAEL023781-RB	1.51826	2.86446	0.002413	0.007696	1		AAEL023781
AAEL027924	AAEL027924-RB	1.51683	2.86161	0.009419	0.025771	1		AAEL027924
TOLL8	AAEL000633-RA	1.51469	2.85737	0.000152	0.000644	1		AAEL000633
AAEL022167	AAEL022167-RC	1.51459	2.85717	3.09e-06	1.83e-05	0.055339		AAEL022167
AAEL025552	AAEL025552-RA	1.51423	2.85646	1.44e-15	3.22e-14	2.59e-11		AAEL025552
AAEL001494	AAEL001494-RB	1.51299	2.85402	0.000707	0.002562	1		AAEL001494
AAEL008410	AAEL008410-RD	1.51275	2.85353	1.1e-10	1.29e-09	1.97e-06		AAEL008410
AAEL023730	AAEL023730-RA	1.51237	2.85278	3.15e-06	1.87e-05	0.056469		AAEL023730
AAEL008164	AAEL008164-RA	1.51158	2.85122	0	0	0		AAEL008164
AAEL014193	AAEL014193-RA	1.51151	2.85108	0.001584	0.00527	1		AAEL014193
AAEL005363	AAEL005363-RI	1.51137	2.85081	0.00013	0.000557	1		AAEL005363
AAEL003656	AAEL003656-RA	1.51125	2.85057	2.1e-08	1.8e-07	0.000377		AAEL003656
AAEL025163	AAEL025163-RA	1.51095	2.84998	0.000647	0.002372	1		AAEL025163
AAEL026829	AAEL026829-RB	1.51033	2.84875	0.003656	0.011152	1		AAEL026829
AAEL021099	AAEL021099-RB	1.50963	2.84737	0.000942	0.003318	1		AAEL021099
AAEL020332	AAEL020332-RA	1.50913	2.84638	7.69e-05	0.000345	1		AAEL020332
AAEL008157	AAEL008157-RA	1.50859	2.84532	0.000356	0.00139	1		AAEL008157
AAEL027166	AAEL027166-RD	1.50732	2.84282	7.33e-05	0.00033	1		AAEL027166
AAEL025099	AAEL025099-RA	1.50664	2.84148	0.000702	0.002548	1		AAEL025099
AAEL006995	AAEL006995-RA	1.50621	2.84063	0.000459	0.001743	1		AAEL006995
AAEL019736	AAEL019736-RA	1.50517	2.83857	5.63e-06	3.16e-05	0.100871		AAEL019736
AAEL011436	AAEL011436-RA	1.50484	2.83793	0	0	0		AAEL011436
AAEL014832	AAEL014832-RC	1.50474	2.83773	1.08e-10	1.27e-09	1.94e-06		AAEL014832
AAEL021514	AAEL021514-RA	1.50396	2.83621	0.013494	0.035281	1		AAEL021514
AAEL007221	AAEL007221-RA	1.50306	2.83442	4.92e-06	2.8e-05	0.088167		AAEL007221
AAEL010379	AAEL010379-RA	1.50166	2.83168	0.000147	0.000623	1		AAEL010379
AAEL009544	AAEL009544-RB	1.50159	2.83154	5.5e-10	5.98e-09	9.86e-06		AAEL009544
AAEL019525	AAEL019525-RF	1.50118	2.83073	0	0	0		AAEL019525
AAEL005014	AAEL005014-RB	1.50108	2.83055	2.22e-16	5.32e-15	3.98e-12		AAEL005014
SPZ2	AAEL001435-RA	1.501	2.83039	0.001501	0.005022	1		AAEL001435
AAEL013991	AAEL013991-RA	1.50025	2.82892	5.78e-07	3.91e-06	0.010354		AAEL013991
AAEL022237	AAEL022237-RA	1.50021	2.82883	9.08e-05	0.000401	1		AAEL022237
AAEL021622	AAEL021622-RA	1.50019	2.82879	8.94e-07	5.85e-06	0.016016		AAEL021622
AAEL008607	AAEL008607-RB	1.49856	2.8256	0	0	0		AAEL008607
AAEL007778	AAEL007778-RA	1.49746	2.82344	3.01e-05	0.000147	0.539244		AAEL007778
AAEL011957	AAEL011957-RB	1.49741	2.82335	0.005127	0.01505	1		AAEL011957
AAEL008474	AAEL008474-RA	1.49698	2.82252	0.011693	0.031174	1		AAEL008474
AAEL023258	AAEL023258-RA	1.49633	2.82125	1.73e-07	1.29e-06	0.003097		AAEL023258
AAEL025380	AAEL025380-RA	1.49527	2.81916	0.003565	0.01091	1		AAEL025380
AAEL020430	AAEL020430-RA	1.49516	2.81894	0.000156	0.000659	1		AAEL020430
AAEL020275	AAEL020275-RA	1.49416	2.81701	0.007928	0.02223	1		AAEL020275
AAEL026154	AAEL026154-RA	1.49397	2.81663	1.75e-14	3.4e-13	3.14e-10		AAEL026154
LYSC10	AAEL003712-RA	1.49331	2.81535	0.012288	0.032487	1		AAEL003712
AAEL013083	AAEL013083-RA	1.49247	2.81371	7.92e-07	5.24e-06	0.014199		AAEL013083
AAEL025162	AAEL025162-RA	1.49096	2.81076	0.001721	0.005671	1		AAEL025162
AAEL026172	AAEL026172-RA	1.49065	2.81015	0.007064	0.020073	1		AAEL026172
AAEL019603	AAEL019603-RC	1.49044	2.80974	1.44e-12	2.2e-11	2.58e-08		AAEL019603
AAEL026268	AAEL026268-RA	1.49025	2.80937	0.01324	0.034723	1		AAEL026268
GPRNNB3	AAEL001724-RA	1.48968	2.80827	0.000342	0.00134	1		AAEL001724
AAEL000953	AAEL000953-RB	1.48909	2.80712	0	0	0		AAEL000953
AAEL022597	AAEL022597-RA	1.48659	2.80226	0.001386	0.004678	1		AAEL022597
AAEL022913	AAEL022913-RC	1.48568	2.80049	0	0	0		AAEL022913
AAEL007363	AAEL007363-RC	1.48485	2.79887	0	0	0		AAEL007363
AAEL019772	AAEL019772-RA	1.48412	2.79746	0	0	0		AAEL019772
AAEL002539	AAEL002539-RB	1.48318	2.79564	0	0	0		AAEL002539
AAEL026007	AAEL026007-RA	1.48265	2.79462	0.001414	0.004761	1		AAEL026007
AAEL025686	AAEL025686-RA	1.48175	2.79287	0.014131	0.036733	1		AAEL025686
Gr22	AAEL013190-RB	1.48166	2.7927	0.0004	0.001541	1		AAEL013190
AAEL006169	AAEL006169-RA	1.48118	2.79177	0	0	0		AAEL006169
AAEL009480	AAEL009480-RA	1.48008	2.78965	2.8e-07	2.01e-06	0.005016		AAEL009480
AAEL024470	AAEL024470-RA	1.47992	2.78934	0.007515	0.021218	1		AAEL024470
AAEL027655	AAEL027655-RA	1.47924	2.78801	6.39e-06	3.55e-05	0.114453		AAEL027655
AAEL006179	AAEL006179-RB	1.47904	2.78762	0.012019	0.031904	1		AAEL006179
AAEL020842	AAEL020842-RA	1.47858	2.78674	1.99e-05	0.000101	0.357075		AAEL020842
AAEL014604	AAEL014604-RA	1.47776	2.78515	2.78e-12	4.1e-11	4.98e-08		AAEL014604
AAEL000515	AAEL000515-RA	1.4776	2.78484	4.45e-10	4.89e-09	7.97e-06		AAEL000515
AAEL011180	AAEL011180-RA	1.47663	2.78297	0.004649	0.013791	1		AAEL011180
AAEL001022	AAEL001022-RB	1.47662	2.78297	1.01e-05	5.44e-05	0.181464		AAEL001022
AAEL005072	AAEL005072-RA	1.47657	2.78287	2.93e-06	1.74e-05	0.052481		AAEL005072
AAEL025597	AAEL025597-RE	1.47633	2.78241	1.62e-06	1.01e-05	0.029047		AAEL025597
AAEL020452	AAEL020452-RA	1.47594	2.78164	8.22e-15	1.67e-13	1.47e-10		AAEL020452
AAEL019985	AAEL019985-RB	1.4756	2.78099	1.69e-08	1.47e-07	0.000303		AAEL019985
AAEL007913	AAEL007913-RA	1.47551	2.78082	0.001587	0.005277	1		AAEL007913
AAEL023490	AAEL023490-RC	1.47399	2.77788	4.1e-07	2.85e-06	0.007348		AAEL023490
AAEL027699	AAEL027699-RB	1.47287	2.77573	5.11e-15	1.08e-13	9.15e-11		AAEL027699
AAEL008227	AAEL008227-RA	1.47215	2.77435	0	0	0		AAEL008227
AAEL026884	AAEL026884-RA	1.47171	2.77351	6.85e-09	6.32e-08	0.000123		AAEL026884
AAEL007511	AAEL007511-RB	1.47141	2.77292	0.000406	0.001563	1		AAEL007511
AAEL011641	AAEL011641-RA	1.47116	2.77244	4.29e-06	2.47e-05	0.076802		AAEL011641
CLIPC13	AAEL012712-RA	1.47048	2.77113	0.001046	0.003638	1		AAEL012712
AAEL020877	AAEL020877-RA	1.46973	2.76971	0.000826	0.002948	1		AAEL020877
AAEL020164	AAEL020164-RA	1.46962	2.76949	0.019329	0.048196	1		AAEL020164
AAEL024523	AAEL024523-RA	1.46896	2.76822	0.001786	0.005869	1		AAEL024523
AAEL002969	AAEL002969-RA	1.46879	2.76789	0.000466	0.001767	1		AAEL002969
AAEL006350	AAEL006350-RB	1.46852	2.76738	0.002519	0.008	1		AAEL006350
AAEL024086	AAEL024086-RA	1.4683	2.76696	0.010422	0.028148	1		AAEL024086
ATP6	AAEL018668-RA	1.46767	2.76574	1.11e-16	2.71e-15	1.99e-12		AAEL018668
AAEL011371	AAEL011371-RA	1.4653	2.76121	0	0	0		AAEL011371
AAEL001914	AAEL001914-RC	1.46477	2.76019	0	0	0		AAEL001914
AAEL002642	AAEL002642-RB	1.46439	2.75947	0.001154	0.003976	1		AAEL002642
AAEL019999	AAEL019999-RA	1.46423	2.75917	6.98e-05	0.000316	1		AAEL019999
AAEL002288	AAEL002288-RB	1.46402	2.75876	4.05e-08	3.33e-07	0.000726		AAEL002288
AAEL019557	AAEL019557-RA	1.46357	2.7579	7.07e-07	4.72e-06	0.01267		AAEL019557
AAEL027986	AAEL027986-RA	1.46306	2.75693	1.82e-05	9.31e-05	0.326948		AAEL027986
AAEL001513	AAEL001513-RA	1.4627	2.75624	2.83e-07	2.02e-06	0.005067		AAEL001513
AAEL022440	AAEL022440-RA	1.46188	2.75468	0.001397	0.00471	1		AAEL022440
AAEL001219	AAEL001219-RA	1.46157	2.75408	8.43e-06	4.58e-05	0.150971		AAEL001219
AAEL007758	AAEL007758-RA	1.46116	2.7533	1.11e-16	2.71e-15	1.99e-12		AAEL007758
AAEL024430	AAEL024430-RA	1.46051	2.75206	0.008506	0.023609	1		AAEL024430
AAEL013789	AAEL013789-RA	1.46039	2.75182	0.003488	0.010687	1		AAEL013789
AAEL002745	AAEL002745-RB	1.45979	2.75069	0.007026	0.019973	1		AAEL002745
AAEL027674	AAEL027674-RA	1.45954	2.75021	0	0	0		AAEL027674
AAEL009892	AAEL009892-RA	1.45927	2.74969	5.93e-06	3.31e-05	0.106205		AAEL009892
AAEL012119	AAEL012119-RA	1.45834	2.74792	0	0	0		AAEL012119
AAEL023228	AAEL023228-RA	1.457	2.74538	0.01503	0.038806	1		AAEL023228
AAEL008028	AAEL008028-RB	1.45683	2.74505	1.01e-08	9.12e-08	0.000182		AAEL008028
AAEL024200	AAEL024200-RC	1.45609	2.74363	6.36e-11	7.73e-10	1.14e-06		AAEL024200
AAEL006708	AAEL006708-RA	1.45493	2.74144	1.19e-05	6.28e-05	0.212924		AAEL006708
AAEL026477	AAEL026477-RA	1.45408	2.73981	0.012981	0.034134	1		AAEL026477
AAEL022681	AAEL022681-RA	1.4533	2.73833	0.009876	0.02684	1		AAEL022681
AAEL022947	AAEL022947-RA	1.45319	2.73812	2.82e-07	2.02e-06	0.005051		AAEL022947
AAEL024471	AAEL024471-RA	1.4528	2.73738	0.01216	0.032199	1		AAEL024471
AAEL010567	AAEL010567-RB	1.45263	2.73707	0.00046	0.001746	1		AAEL010567
AAEL011563	AAEL011563-RC	1.4523	2.73644	1.19e-11	1.61e-10	2.13e-07		AAEL011563
AAEL024975	AAEL024975-RA	1.45226	2.73636	0	0	0		AAEL024975
AAEL004905	AAEL004905-RC	1.45211	2.73608	0	0	0		AAEL004905
AAEL026344	AAEL026344-RA	1.45194	2.73575	0.000728	0.00263	1		AAEL026344
AAEL000744	AAEL000744-RA	1.45165	2.73521	7.77e-16	1.78e-14	1.39e-11		AAEL000744
AAEL022298	AAEL022298-RA	1.45006	2.7322	0.002477	0.007883	1		AAEL022298
AAEL008817	AAEL008817-RA	1.44992	2.73192	0.001348	0.004562	1		AAEL008817
CYP4C50	AAEL008017-RA	1.44985	2.73179	0.002772	0.008716	1		AAEL008017
AAEL002690	AAEL002690-RB	1.44919	2.73055	5.59e-05	0.000258	1		AAEL002690
AAEL003259	AAEL003259-RA	1.44762	2.72758	0.013811	0.035996	1		AAEL003259
GALE14	AAEL009850-RA	1.44676	2.72596	0.000101	0.000443	1		AAEL009850
AAEL024115	AAEL024115-RA	1.44577	2.72409	0.002723	0.008584	1		AAEL024115
AAEL024369	AAEL024369-RA	1.44552	2.72362	2.27e-05	0.000114	0.407441		AAEL024369
AAEL005496	AAEL005496-RA	1.44459	2.72185	1.55e-05	8.01e-05	0.277749		AAEL005496
CYP6S3	AAEL009120-RA	1.44361	2.72001	0.013332	0.034914	1		AAEL009120
AAEL010778	AAEL010778-RF	1.44227	2.71748	0	0	0		AAEL010778
AAEL021013	AAEL021013-RA	1.44146	2.71596	0.004362	0.013014	1		AAEL021013
AAEL019860	AAEL019860-RD	1.4401	2.71339	1.11e-16	2.71e-15	1.99e-12		AAEL019860
AAEL020922	AAEL020922-RA	1.4398	2.71282	0.002481	0.007892	1		AAEL020922
AAEL024889	AAEL024889-RA	1.43975	2.71274	8.98e-05	0.000397	1		AAEL024889
AAEL023571	AAEL023571-RA	1.43803	2.7095	0.000278	0.001109	1		AAEL023571
CYP305A5	AAEL002043-RA	1.43627	2.70621	1.63e-11	2.17e-10	2.92e-07		AAEL002043
AAEL021332	AAEL021332-RA	1.43424	2.7024	0.000239	0.000969	1		AAEL021332
AAEL008099	AAEL008099-RA	1.43398	2.70192	0	0	0		AAEL008099
AAEL011643	AAEL011643-RA	1.43361	2.70122	7.51e-06	4.12e-05	0.134624		AAEL011643
AAEL000249	AAEL000249-RA	1.43292	2.69992	0.001432	0.004813	1		AAEL000249
AAEL019781	AAEL019781-RB	1.43278	2.69966	9.51e-09	8.6e-08	0.00017		AAEL019781
AAEL001964	AAEL001964-RB	1.43271	2.69953	1.07e-05	5.69e-05	0.19106		AAEL001964
AAEL009296	AAEL009296-RA	1.43188	2.69798	0.001401	0.004722	1		AAEL009296
AAEL003597	AAEL003597-RB	1.43103	2.6964	0	0	0		AAEL003597
AAEL017435	AAEL017435-RA	1.43072	2.69581	0	0	0		AAEL017435
AAEL001475	AAEL001475-RA	1.42924	2.69304	1.6e-12	2.43e-11	2.86e-08		AAEL001475
AAEL025159	AAEL025159-RA	1.42586	2.68675	0.017338	0.043917	1		AAEL025159
AAEL027083	AAEL027083-RA	1.42497	2.68508	0.00035	0.001368	1		AAEL027083
AAEL011031	AAEL011031-RA	1.42459	2.68438	0.006701	0.019142	1		AAEL011031
AAEL021594	AAEL021594-RA	1.42385	2.683	0.005008	0.014738	1		AAEL021594
AAEL006649	AAEL006649-RA	1.42369	2.6827	5.39e-11	6.61e-10	9.65e-07		AAEL006649
AAEL003478	AAEL003478-RA	1.4232	2.6818	2.24e-06	1.35e-05	0.040048		AAEL003478
AAEL026741	AAEL026741-RA	1.42318	2.68176	6.24e-13	9.95e-12	1.12e-08		AAEL026741
AAEL019601	AAEL019601-RB	1.42316	2.68172	7.77e-10	8.25e-09	1.39e-05		AAEL019601
AAEL021781	AAEL021781-RA	1.42245	2.68041	4.29e-09	4.09e-08	7.68e-05		AAEL021781
AAEL027032	AAEL027032-RA	1.42182	2.67923	0.010973	0.029469	1		AAEL027032
AAEL001803	AAEL001803-RG	1.42134	2.67835	0	0	0		AAEL001803
AAEL026003	AAEL026003-RA	1.42108	2.67786	0.001346	0.004557	1		AAEL026003
AAEL015644	AAEL015644-RB	1.42064	2.67704	4.29e-07	2.97e-06	0.007679		AAEL015644
AAEL028243	AAEL028243-RA	1.42047	2.67673	0.001548	0.005163	1		AAEL028243
AAEL006862	AAEL006862-RA	1.41923	2.67443	0	0	0		AAEL006862
AAEL023148	AAEL023148-RC	1.41885	2.67372	0	0	0		AAEL023148
AAEL019638	AAEL019638-RA	1.41355	2.66393	1.23e-07	9.37e-07	0.002206		AAEL019638
AAEL004407	AAEL004407-RC	1.41213	2.6613	2.03e-09	2.03e-08	3.63e-05		AAEL004407
AAEL001368	AAEL001368-RA	1.4116	2.66033	7.39e-05	0.000333	1		AAEL001368
CYP9J17	AAEL006784-RA	1.41096	2.65914	0.000178	0.000744	1		AAEL006784
AAEL010139	AAEL010139-RA	1.41082	2.65889	0.010587	0.028537	1		AAEL010139
AAEL009847	AAEL009847-RB	1.40963	2.65669	1.19e-06	7.59e-06	0.021244		AAEL009847
AAEL012342	AAEL012342-RA	1.40917	2.65584	0.010441	0.028183	1		AAEL012342
AAEL023725	AAEL023725-RA	1.40847	2.65455	0.00327	0.010093	1		AAEL023725
PIWI5	AAEL013233-RA	1.4081	2.65388	0	0	0		AAEL013233
RpL13a	AAEL009825-RA	1.4074	2.65258	5.63e-07	3.82e-06	0.010084		AAEL009825
AAEL002234	AAEL002234-RC	1.4061	2.65021	6.19e-08	4.97e-07	0.001109		AAEL002234
AAEL011837	AAEL011837-RA	1.40427	2.64684	3.32e-06	1.96e-05	0.059541		AAEL011837
AAEL014960	AAEL014960-RB	1.40278	2.6441	0	0	0		AAEL014960
AAEL008789	AAEL008789-RA	1.40241	2.64343	0	0	0		AAEL008789
AAEL021552	AAEL021552-RA	1.40218	2.643	0.000136	0.00058	1		AAEL021552
AAEL028021	AAEL028021-RA	1.40149	2.64175	0	0	0		AAEL028021
AAEL027082	AAEL027082-RA	1.4014	2.64158	0.007969	0.022319	1		AAEL027082
CLIPB29	AAEL006674-RA	1.4014	2.64158	0.013817	0.036004	1		AAEL006674
AAEL018214	AAEL018214-RB	1.40121	2.64123	0	0	0		AAEL018214
AAEL025977	AAEL025977-RF	1.39945	2.63801	0	0	0		AAEL025977
AAEL001708	AAEL001708-RA	1.39936	2.63785	5e-05	0.000233	0.895459		AAEL001708
AAEL010406	AAEL010406-RB	1.39823	2.63578	0.002527	0.00802	1		AAEL010406
AAEL022208	AAEL022208-RA	1.39766	2.63475	0.002049	0.006641	1		AAEL022208
AAEL001577	AAEL001577-RA	1.39605	2.6318	0.002567	0.008133	1		AAEL001577
AAEL025436	AAEL025436-RA	1.3959	2.63152	2.19e-11	2.85e-10	3.93e-07		AAEL025436
AAEL025097	AAEL025097-RA	1.3946	2.62916	1.4e-07	1.06e-06	0.002516		AAEL025097
AAEL024044	AAEL024044-RA	1.39403	2.62813	0.015397	0.039598	1		AAEL024044
AAEL012466	AAEL012466-RC	1.39334	2.62686	0	0	0		AAEL012466
AAEL021180	AAEL021180-RA	1.39283	2.62593	0.000206	0.000849	1		AAEL021180
AAEL026887	AAEL026887-RA	1.39266	2.62563	0.001478	0.004952	1		AAEL026887
AAEL024221	AAEL024221-RA	1.39251	2.62536	0.009045	0.024877	1		AAEL024221
AAEL002669	AAEL002669-RA	1.39248	2.62529	0.004231	0.01267	1		AAEL002669
AAEL021430	AAEL021430-RB	1.39166	2.62381	0.000413	0.001585	1		AAEL021430
AAEL027614	AAEL027614-RA	1.39145	2.62342	0.000138	0.000586	1		AAEL027614
AAEL005017	AAEL005017-RA	1.39131	2.62317	0	0	0		AAEL005017
AAEL007914	AAEL007914-RC	1.3904	2.62152	0	0	0		AAEL007914
AAEL022173	AAEL022173-RA	1.38898	2.61894	0.000156	0.000657	1		AAEL022173
AAEL010531	AAEL010531-RB	1.38878	2.61856	0.01059	0.028537	1		AAEL010531
AAEL019720	AAEL019720-RH	1.38828	2.61766	0	0	0		AAEL019720
CLIPB39	AAEL003632-RA	1.38771	2.61663	0.000125	0.000536	1		AAEL003632
AAEL002815	AAEL002815-RA	1.38719	2.61569	0	0	0		AAEL002815
AAEL025054	AAEL025054-RA	1.38714	2.61559	0.006348	0.018219	1		AAEL025054
AAEL022110	AAEL022110-RA	1.38712	2.61557	0.0029	0.009076	1		AAEL022110
AAEL020768	AAEL020768-RA	1.38692	2.61519	0.000903	0.003193	1		AAEL020768
AAEL026551	AAEL026551-RA	1.3856	2.61281	5.5e-10	5.98e-09	9.85e-06		AAEL026551
TOLL10	AAEL004000-RA	1.38539	2.61243	2.12e-07	1.55e-06	0.003796		AAEL004000
AAEL004667	AAEL004667-RA	1.38533	2.61231	0.005073	0.014917	1		AAEL004667
AAEL019847	AAEL019847-RA	1.38442	2.61067	0.00064	0.002348	1		AAEL019847
AAEL005660	AAEL005660-RA	1.38428	2.61043	2.67e-08	2.26e-07	0.000478		AAEL005660
AAEL022233	AAEL022233-RA	1.38415	2.61018	0.000628	0.00231	1		AAEL022233
AAEL005412	AAEL005412-RA	1.38388	2.6097	1.08e-05	5.76e-05	0.19378		AAEL005412
AAEL019641	AAEL019641-RB	1.38366	2.6093	1.36e-13	2.36e-12	2.44e-09		AAEL019641
AAEL019844	AAEL019844-RB	1.38241	2.60704	1.09e-07	8.38e-07	0.001957		AAEL019844
AAEL022005	AAEL022005-RA	1.38207	2.60642	3.76e-05	0.00018	0.673588		AAEL022005
AAEL000342	AAEL000342-RB	1.38183	2.60598	3.33e-15	7.16e-14	5.97e-11		AAEL000342
AAEL012412	AAEL012412-RA	1.38135	2.60513	7.51e-05	0.000337	1		AAEL012412
AAEL003560	AAEL003560-RA	1.37943	2.60167	5.21e-05	0.000242	0.93292		AAEL003560
AAEL006922	AAEL006922-RA	1.37899	2.60086	0	0	0		AAEL006922
AAEL018333	AAEL018333-RB	1.37894	2.60077	0.000569	0.002116	1		AAEL018333
AAEL027307	AAEL027307-RA	1.37785	2.59881	1.1e-08	9.81e-08	0.000197		AAEL027307
AAEL027250	AAEL027250-RA	1.37664	2.59663	0.011399	0.030493	1		AAEL027250
AAEL024797	AAEL024797-RA	1.37497	2.59362	0.016179	0.04136	1		AAEL024797
AAEL022963	AAEL022963-RB	1.37481	2.59334	0.003528	0.010802	1		AAEL022963
AAEL014343	AAEL014343-RB	1.37283	2.58977	0.000201	0.000828	1		AAEL014343
AAEL003331	AAEL003331-RB	1.3722	2.58865	4.96e-07	3.4e-06	0.008889		AAEL003331
AAEL015180	AAEL015180-RF	1.37215	2.58856	9.06e-10	9.52e-09	1.62e-05		AAEL015180
AAEL001318	AAEL001318-RB	1.37208	2.58843	0.000721	0.002608	1		AAEL001318
AAEL028160	AAEL028160-RA	1.37032	2.58527	0.004732	0.01402	1		AAEL028160
AAEL011905	AAEL011905-RC	1.36943	2.58369	2e-15	4.38e-14	3.58e-11		AAEL011905
AAEL021116	AAEL021116-RA	1.36813	2.58136	0.000134	0.000574	1		AAEL021116
AAEL007452	AAEL007452-RB	1.36718	2.57965	0	0	0		AAEL007452
AAEL009097	AAEL009097-RB	1.36707	2.57946	2.16e-06	1.32e-05	0.038744		AAEL009097
AAEL009376	AAEL009376-RA	1.36689	2.57914	0.000759	0.00273	1		AAEL009376
AAEL002579	AAEL002579-RG	1.36628	2.57804	7.27e-06	3.99e-05	0.130193		AAEL002579
CYP4D39	AAEL007808-RA	1.36537	2.57642	0.000113	0.000492	1		AAEL007808
AAEL020923	AAEL020923-RA	1.36486	2.57551	0.017736	0.044765	1		AAEL020923
AAEL021655	AAEL021655-RA	1.36413	2.57421	2.32e-05	0.000116	0.416114		AAEL021655
AAEL022326	AAEL022326-RA	1.36214	2.57066	0.000271	0.001084	1		AAEL022326
OBP6	AAEL000821-RC	1.3606	2.56792	0.000149	0.00063	1		AAEL000821
AAEL023106	AAEL023106-RA	1.35969	2.5663	0.003867	0.011702	1		AAEL023106
AAEL019452	AAEL019452-RA	1.35696	2.56145	1.23e-07	9.39e-07	0.002211		AAEL019452
AAEL009777	AAEL009777-RA	1.35639	2.56044	2.32e-07	1.69e-06	0.004159		AAEL009777
AAEL021446	AAEL021446-RA	1.3555	2.55886	0.003909	0.011817	1		AAEL021446
AAEL028161	AAEL028161-RB	1.35459	2.55724	3.4e-12	4.97e-11	6.09e-08		AAEL028161
OBP15	AAEL002598-RA	1.35295	2.55434	8.45e-07	5.55e-06	0.015148		AAEL002598
AAEL020804	AAEL020804-RA	1.35282	2.55411	5.38e-06	3.04e-05	0.096445		AAEL020804
AAEL022057	AAEL022057-RA	1.35173	2.55219	0.003282	0.010125	1		AAEL022057
AAEL024756	AAEL024756-RB	1.35086	2.55064	4.24e-05	0.0002	0.758876		AAEL024756
AAEL006467	AAEL006467-RB	1.3494	2.54807	0.000396	0.001529	1		AAEL006467
AAEL021756	AAEL021756-RB	1.34874	2.54689	4.83e-08	3.94e-07	0.000865		AAEL021756
AAEL019741	AAEL019741-RD	1.34814	2.54583	1.24e-08	1.1e-07	0.000223		AAEL019741
AAEL020846	AAEL020846-RA	1.34739	2.54452	0	0	0		AAEL020846
AAEL002940	AAEL002940-RA	1.34686	2.54358	0.003962	0.011965	1		AAEL002940
AAEL007040	AAEL007040-RB	1.34562	2.54139	0.000364	0.001417	1		AAEL007040
AAEL006533	AAEL006533-RA	1.34516	2.54059	1.2e-05	6.32e-05	0.214434		AAEL006533
AAEL010745	AAEL010745-RB	1.34515	2.54057	0.000744	0.002682	1		AAEL010745
AAEL003420	AAEL003420-RC	1.34386	2.5383	1.2e-08	1.07e-07	0.000216		AAEL003420
AAEL024417	AAEL024417-RA	1.34378	2.53816	0.001033	0.003596	1		AAEL024417
AAEL021825	AAEL021825-RA	1.343	2.53678	0.007802	0.021922	1		AAEL021825
CYP325E3	AAEL000338-RB	1.34224	2.53545	0.001687	0.005572	1		AAEL000338
Or6	AAEL017548-RA	1.34192	2.53488	0.013321	0.034895	1		AAEL017548
AAEL027711	AAEL027711-RA	1.34184	2.53474	0.002685	0.008472	1		AAEL027711
AAEL004233	AAEL004233-RB	1.34104	2.53334	5.25e-05	0.000243	0.940238		AAEL004233
AAEL027336	AAEL027336-RB	1.34099	2.53326	3.28e-05	0.000159	0.58837		AAEL027336
AAEL027776	AAEL027776-RA	1.34098	2.53324	8.16e-07	5.37e-06	0.014619		AAEL027776
AAEL003115	AAEL003115-RC	1.34075	2.53283	7.04e-06	3.88e-05	0.126163		AAEL003115
AAEL008746	AAEL008746-RA	1.33775	2.52756	0.005355	0.015655	1		AAEL008746
AAEL020442	AAEL020442-RA	1.33612	2.52471	0.000208	0.000855	1		AAEL020442
AAEL018149	AAEL018149-RB	1.33525	2.52319	0.002723	0.008584	1		AAEL018149
AAEL011211	AAEL011211-RE	1.3349	2.52259	0.001092	0.003781	1		AAEL011211
AAEL003214	AAEL003214-RA	1.33089	2.51559	0.015663	0.040208	1		AAEL003214
AAEL010523	AAEL010523-RB	1.33062	2.51511	4.96e-06	2.82e-05	0.088789		AAEL010523
SRPN20	AAEL002720-RA	1.33044	2.51479	0.004106	0.012345	1		AAEL002720
AAEL025694	AAEL025694-RA	1.33041	2.51475	6.6e-06	3.66e-05	0.118269		AAEL025694
AAEL022378	AAEL022378-RA	1.32995	2.51394	0.004171	0.01252	1		AAEL022378
AAEL003963	AAEL003963-RB	1.32909	2.51244	7.87e-09	7.2e-08	0.000141		AAEL003963
GNBPB1	AAEL003889-RA	1.32766	2.50996	0.000315	0.001243	1		AAEL003889
LRIM4	AAEL010128-RA	1.32581	2.50674	0.008151	0.022754	1		AAEL010128
AAEL005118	AAEL005118-RA	1.32556	2.50631	1.39e-06	8.77e-06	0.024858		AAEL005118
AAEL028221	AAEL028221-RD	1.32452	2.5045	1.4e-06	8.82e-06	0.025019		AAEL028221
AAEL008785	AAEL008785-RA	1.32423	2.50399	1.27e-07	9.67e-07	0.002279		AAEL008785
AAEL001295	AAEL001295-RA	1.32374	2.50314	8.85e-06	4.79e-05	0.158586		AAEL001295
GPRNNA9	AAEL011680-RB	1.32303	2.50192	1.84e-08	1.59e-07	0.00033		AAEL011680
AAEL003387	AAEL003387-RB	1.3222	2.50047	3.77e-08	3.11e-07	0.000675		AAEL003387
CLIPD6	AAEL002124-RA	1.32167	2.49955	1.22e-09	1.25e-08	2.18e-05		AAEL002124
AAEL013562	AAEL013562-RA	1.32134	2.49898	7.27e-14	1.31e-12	1.3e-09		AAEL013562
AAEL027288	AAEL027288-RA	1.32053	2.49758	0.00546	0.015925	1		AAEL027288
AAEL007670	AAEL007670-RB	1.31838	2.49385	1.85e-08	1.6e-07	0.000332		AAEL007670
AAEL008773	AAEL008773-RA	1.31822	2.49359	0	0	0		AAEL008773
AAEL015124	AAEL015124-RB	1.31763	2.49255	4.61e-05	0.000217	0.826551		AAEL015124
GSTD11	AAEL010582-RA	1.31684	2.49119	0.000131	0.000561	1		AAEL010582
AAEL014022	AAEL014022-RA	1.31675	2.49103	0	0	0		AAEL014022
AAEL022948	AAEL022948-RB	1.31643	2.49049	2.45e-13	4.13e-12	4.38e-09		AAEL022948
CYP6N13	AAEL009137-RA	1.31577	2.48936	0.000642	0.002353	1		AAEL009137
AAEL013432	AAEL013432-RB	1.3156	2.48905	2.12e-06	1.29e-05	0.037973		AAEL013432
AAEL025204	AAEL025204-RA	1.31519	2.48836	0.004789	0.014167	1		AAEL025204
AAEL006801	AAEL006801-RA	1.31518	2.48834	3.2e-08	2.67e-07	0.000573		AAEL006801
AAEL019992	AAEL019992-RA	1.31462	2.48737	0.019183	0.047871	1		AAEL019992
AAEL023001	AAEL023001-RA	1.3146	2.48733	2.3e-07	1.68e-06	0.004119		AAEL023001
COX3	AAEL018669-RA	1.31437	2.48694	2.53e-08	2.15e-07	0.000454		AAEL018669
AAEL021466	AAEL021466-RA	1.31411	2.48649	1.65e-07	1.23e-06	0.00296		AAEL021466
AAEL025514	AAEL025514-RA	1.31331	2.48511	0	0	0		AAEL025514
AAEL007542	AAEL007542-RA	1.31298	2.48454	0.002686	0.008474	1		AAEL007542
AAEL006432	AAEL006432-RD	1.31268	2.48402	3.3e-14	6.18e-13	5.91e-10		AAEL006432
[truncated: 746 more rows]

## Sheet: Day 10
DEGs on Day 10
Name	Transcript ID	Log₂ fold change	Fold change	P-value	FDR p-value	Bonferroni
AAEL026534	AAEL026534-RA	7.79911	222.723	0.00370754	0.0463261	1
AAEL020466	AAEL020466-RA	7.12915	139.987	0.00367146	0.0461003	1
AAEL025361	AAEL025361-RA	4.89363	29.7254	0.000250563	0.00698224	1
AAEL027016	AAEL027016-RA	4.28568	19.5038	2.76356e-05	0.00134559	0.495175
AAEL005192	AAEL005192-RA	4.15468	17.8107	1.04819e-07	1.82345e-05	0.00187815
AAEL006138	AAEL006138-RA	3.99797	15.9775	5.55112e-15	1.65775e-11	9.94649e-11
AAEL007128	AAEL007128-RA	3.80302	13.958	0.00198495	0.0299885	1
AAEL011501	AAEL011501-RA	3.52063	11.4767	0.00165468	0.0264385	1
AAEL020288	AAEL020288-RA	3.2475	9.4972	1.00093e-06	0.000110707	0.0179346
AAEL009018	AAEL009018-RA	3.21859	9.30878	5.90239e-12	6.60994e-09	1.05759e-07
AAEL021350	AAEL021350-RA	3.18025	9.06464	9.17412e-05	0.00324866	1
AAEL004894	AAEL004894-RA	3.17376	9.02395	0.00122939	0.0213986	1
AAEL010434	AAEL010434-RA	2.95157	7.73591	2.08835e-10	1.18837e-07	3.7419e-06
AAEL020112	AAEL020112-RB	2.92725	7.60658	7.53678e-10	3.14056e-07	1.35044e-05
AAEL013542	AAEL013542-RA	2.90354	7.4826	0.00311967	0.0410112	1
AAEL022783	AAEL022783-RA	2.88919	7.40856	5.83782e-07	7.41858e-05	0.0104602
D7_1	AAEL006424-RA	2.8764	7.34318	0.000941783	0.0176147	1
AAEL005212	AAEL005212-RA	2.85028	7.21139	1.58816e-10	9.48557e-08	2.84567e-06
AAEL002896	AAEL002896-RC	2.82772	7.09949	3.99018e-09	1.33919e-06	7.1496e-05
AAEL019856	AAEL019856-RA	2.80429	6.98516	3.44433e-07	4.74734e-05	0.00617154
AAEL013184	AAEL013184-RD	2.79864	6.95782	4.57002e-11	3.56025e-08	8.18857e-07
AAEL006430	AAEL006430-RA	2.71865	6.58256	8.75536e-06	0.000564871	0.156878
AAEL010532	AAEL010532-RA	2.64618	6.26008	3.73842e-06	0.000299041	0.0669851
AAEL000521	AAEL000521-RB	2.60313	6.07603	0.00336461	0.0433408	1
AAEL001683	AAEL001683-RA	2.55669	5.88356	5.02715e-10	2.37043e-07	9.00765e-06
CYP6N12	AAEL009124-RA	2.4877	5.60884	0.00346759	0.0443485	1
AAEL022963	AAEL022963-RB	2.48744	5.60782	0.00118145	0.0208976	1
AAEL022083	AAEL022083-RA	2.47115	5.54484	0.00294191	0.0393127	1
AAEL005752	AAEL005752-RA	2.45811	5.49497	4.19003e-10	2.02911e-07	7.50769e-06
AAEL000723	AAEL000723-RE	2.38854	5.23627	8.68239e-10	3.5357e-07	1.55571e-05
AAEL023663	AAEL023663-RA	2.38547	5.22515	0.00408905	0.049405	1
AAEL022461	AAEL022461-RA	2.36684	5.1581	0.00164554	0.0263493	1
AAEL005849	AAEL005849-RC	2.31945	4.99141	2.68079e-05	0.00131601	0.480345
Vcp	AAEL006563-RA	2.28652	4.87879	1.36524e-06	0.000138991	0.0244623
ChAT	AAEL010471-RB	2.27359	4.83525	0.00236655	0.0338148	1
AAEL001508	AAEL001508-RA	2.27256	4.83178	2.08879e-05	0.00111059	0.374269
AAEL008817	AAEL008817-RA	2.26545	4.80804	5.50945e-06	0.000394873	0.0987183
AAEL021781	AAEL021781-RA	2.23947	4.72222	0	0	0
AAEL006126	AAEL006126-RA	2.2156	4.64476	1.09856e-06	0.000117166	0.0196839
AAEL017359	AAEL017359-RB	2.20504	4.61087	0.00207051	0.0309162	1
AAEL012096	AAEL012096-RA	2.19785	4.58796	0.00167234	0.0265411	1
AAEL022947	AAEL022947-RA	2.19047	4.56455	1.04583e-12	1.51554e-09	1.87392e-08
AAEL002917	AAEL002917-RA	2.1651	4.48498	9.46039e-06	0.000601104	0.169511
AAEL024972	AAEL024972-RA	2.161	4.47223	0.00110273	0.0199693	1
AAEL023097	AAEL023097-RA	2.13402	4.38938	0.00345302	0.0442253	1
AAEL014567	AAEL014567-RB	2.12828	4.37197	0.00293655	0.0392958	1
AAEL013758	AAEL013758-RA	2.12306	4.35616	1.50665e-07	2.49964e-05	0.00269961
AAEL026394	AAEL026394-RA	2.12156	4.35166	1.57223e-05	0.000891493	0.281712
AAEL015018	AAEL015018-RB	2.11888	4.34357	0.00224786	0.0325604	1
AAEL000021	AAEL000021-RA	2.11874	4.34314	0.0013637	0.0228931	1
AAEL014246	AAEL014246-RB	2.10333	4.29699	1.1394e-07	1.96305e-05	0.00204157
AAEL009592	AAEL009592-RB	2.0969	4.27789	0.000101843	0.00350927	1
AAEL007369	AAEL007369-RA	2.07986	4.22765	5.30913e-05	0.0021728	0.951289
AAEL021064	AAEL021064-RA	2.0749	4.21314	0.00174383	0.0274327	1
AAEL003483	AAEL003483-RA	2.0657	4.18637	0.000415297	0.00995208	1
AAEL012093	AAEL012093-RB	2.06319	4.17908	1.14335e-06	0.000120509	0.0204866
AAEL025033	AAEL025033-RA	2.05534	4.15643	0.00136648	0.0229041	1
AAEL022207	AAEL022207-RA	2.05345	4.15097	4.25111e-05	0.00183546	0.761714
AAEL003627	AAEL003627-RC	2.04264	4.12	0.00375052	0.0466032	1
AAEL027518	AAEL027518-RB	2.00773	4.02148	1.75172e-05	0.000971744	0.313873
AAEL027934	AAEL027934-RA	1.99265	3.97967	0.0029899	0.0398016	1
CLIPE10	AAEL010773-RA	1.97869	3.94135	2.36383e-05	0.00119721	0.423552
AAEL004106	AAEL004106-RA	1.97855	3.94097	1.60275e-11	1.59545e-08	2.87181e-07
AAEL009108	AAEL009108-RA	1.94549	3.85169	0.00307618	0.0404988	1
AAEL022995	AAEL022995-RA	1.92187	3.78915	1.81253e-06	0.000173674	0.032477
AAEL020805	AAEL020805-RA	1.9011	3.73497	0.00177808	0.0276559	1
AAEL003259	AAEL003259-RA	1.89678	3.7238	0.00227882	0.032876	1
AAEL024675	AAEL024675-RA	1.89646	3.72298	1.77823e-11	1.67697e-08	3.18624e-07
AAEL010712	AAEL010712-RB	1.88085	3.68291	1.29612e-05	0.000761455	0.232239
AAEL008498	AAEL008498-RA	1.87676	3.67251	2.39608e-08	5.88123e-06	0.00042933
AAEL000311	AAEL000311-RB	1.85826	3.62571	0.000149349	0.00468659	1
AAEL011169	AAEL011169-RA	1.84468	3.59174	0.000175651	0.00529852	1
AAEL027772	AAEL027772-RA	1.82067	3.53245	7.35462e-10	3.13762e-07	1.3178e-05
AAEL024121	AAEL024121-RA	1.81599	3.52102	0.0012514	0.0217063	1
AAEL027270	AAEL027270-RA	1.8151	3.51885	0.000580096	0.0124481	1
AAEL022982	AAEL022982-RA	1.81508	3.51879	0.000369306	0.00922099	1
AAEL021667	AAEL021667-RA	1.8123	3.51201	2.48594e-05	0.00124437	0.445431
AAEL029031	AAEL029031-RA	1.81053	3.50772	0.000240969	0.00681022	1
AAEL027328	AAEL027328-RA	1.8045	3.49307	0.00177567	0.0276559	1
AAEL013757	AAEL013757-RA	1.80208	3.48724	0.000161108	0.00496459	1
AAEL020596	AAEL020596-RA	1.79892	3.47958	9.59486e-06	0.000607494	0.171921
AAEL010664	AAEL010664-RA	1.7959	3.47231	0.00151715	0.0248259	1
AAEL027364	AAEL027364-RA	1.78743	3.45199	2.60353e-09	9.14706e-07	4.665e-05
AAEL020942	AAEL020942-RC	1.78573	3.44792	6.09381e-10	2.72972e-07	1.09189e-05
LRIM9	AAEL001414-RA	1.78562	3.44767	0.00220208	0.0321834	1
AAEL017270	AAEL017270-RB	1.77512	3.42266	4.02529e-05	0.00175915	0.721252
LRIM8	AAEL001420-RA	1.77205	3.41538	0.00179013	0.0277313	1
U1_6	AAEL017927-RA	1.76842	3.40681	1.09022e-06	0.000116973	0.0195345
AAEL022536	AAEL022536-RA	1.76181	3.39123	2.06298e-07	3.2712e-05	0.00369646
AAEL025921	AAEL025921-RA	1.7599	3.38676	0.000210953	0.0061262	1
TOLL5B	AAEL000057-RB	1.75756	3.38127	1.86321e-05	0.00102095	0.33385
AAEL013032	AAEL013032-RB	1.75409	3.37313	5.45687e-06	0.000394259	0.0977762
AAEL006672	AAEL006672-RB	1.72706	3.31052	3.90698e-07	5.34391e-05	0.00700053
AAEL008045	AAEL008045-RA	1.72339	3.30212	0.000417521	0.00995775	1
AAEL017115	AAEL017115-RA	1.71072	3.27323	0.000716852	0.014563	1
AAEL028195	AAEL028195-RA	1.70683	3.26444	4.22886e-05	0.00183026	0.757727
AAEL027236	AAEL027236-RA	1.7059	3.26232	4.15281e-05	0.00180169	0.7441
AAEL006749	AAEL006749-RB	1.69381	3.2351	0.0029933	0.0398174	1
AAEL013040	AAEL013040-RB	1.68736	3.22067	4.81913e-05	0.00204094	0.863491
AAEL021164	AAEL021164-RA	1.6784	3.20072	0.000623245	0.0131845	1
U1_7	AAEL017885-RA	1.65567	3.15069	8.68881e-05	0.00314518	1
AAEL017023	AAEL017023-RB	1.65011	3.13858	0.00165998	0.0264385	1
AAEL006439	AAEL006439-RF	1.64783	3.13363	9.77696e-06	0.000612998	0.175183
AAEL020149	AAEL020149-RA	1.6431	3.12336	0.000140503	0.00446347	1
AAEL003066	AAEL003066-RA	1.63908	3.11468	5.91222e-05	0.00233511	1
AAEL015163	AAEL015163-RA	1.63188	3.09916	0.00252288	0.035179	1
AAEL008354	AAEL008354-RF	1.62572	3.08595	3.94874e-06	0.00031446	0.0707536
AAEL020809	AAEL020809-RA	1.61823	3.06999	0.00145296	0.0240045	1
AAEL003351	AAEL003351-RA	1.61392	3.06083	0.00387701	0.047691	1
AAEL010219	AAEL010219-RA	1.60959	3.05164	1.37985e-06	0.000139413	0.0247241
AAEL022778	AAEL022778-RA	1.59965	3.0307	7.94428e-05	0.00298418	1
AAEL010377	AAEL010377-RC	1.59843	3.02814	5.33541e-06	0.0003908	0.0955999
AAEL008289	AAEL008289-RB	1.59672	3.02454	0.000828602	0.0159528	1
AAEL026809	AAEL026809-RA	1.59243	3.01557	0.000146262	0.00461394	1
U1_8	AAEL017960-RA	1.58855	3.00748	8.11717e-05	0.00302377	1
AAEL027694	AAEL027694-RB	1.5883	3.00694	0	0	0
AAEL020329	AAEL020329-RA	1.5857	3.00153	3.49652e-08	8.2435e-06	0.000626506
AAEL000596	AAEL000596-RB	1.57015	2.96937	2.35732e-05	0.00119721	0.422385
AAEL004602	AAEL004602-RA	1.56531	2.95941	0.00010283	0.0035297	1
AAEL022731	AAEL022731-RA	1.55876	2.94601	6.4473e-05	0.00251683	1
AAEL023104	AAEL023104-RA	1.55589	2.94016	8.48678e-06	0.000553835	0.152066
AAEL009196	AAEL009196-RD	1.55428	2.93687	7.28559e-08	1.51794e-05	0.00130543
AAEL008325	AAEL008325-RA	1.54704	2.92217	0.000376043	0.00931941	1
AAEL027632	AAEL027632-RA	1.54662	2.92131	0.000469434	0.0108955	1
AAEL003291	AAEL003291-RA	1.54336	2.91473	4.53088e-06	0.000346941	0.0811843
AAEL021445	AAEL021445-RA	1.5403	2.90854	0.00210122	0.0311412	1
AAEL021817	AAEL021817-RA	1.5386	2.90512	2.9976e-14	6.71388e-11	5.3711e-10
CYP315A1	AAEL011850-RA,	1.53631	2.90052	3.57367e-09	1.2314e-06	6.4033e-05
U1_4	AAEL017607-RA	1.53266	2.89318	8.25031e-07	9.53736e-05	0.0147829
AAEL012109	AAEL012109-RB	1.52048	2.86886	1.64313e-14	4.20594e-11	2.94416e-10
AAEL010943	AAEL010943-RC	1.51816	2.86425	3.53936e-06	0.000289581	0.0634183
AAEL019850	AAEL019850-RA	1.51605	2.86007	0.000844544	0.0162019	1
AAEL006274	AAEL006274-RD	1.50612	2.84044	2.1281e-05	0.00111822	0.381313
AAEL009467	AAEL009467-RA	1.49993	2.82829	9.83973e-09	2.84368e-06	0.000176308
AAEL024877	AAEL024877-RA	1.49256	2.81387	0.000574734	0.0123924	1
AAEL001261	AAEL001261-RA	1.48255	2.79442	4.19735e-06	0.000331314	0.0752082
AAEL026504	AAEL026504-RA	1.48074	2.79092	9.37969e-07	0.000105701	0.0168065
AAEL004231	AAEL004231-RA	1.47989	2.78928	2.32538e-11	1.98411e-08	4.16662e-07
U1_9	AAEL017814-RA	1.47269	2.77539	2.3191e-06	0.000210932	0.0415536
AAEL011929	AAEL011929-RA	1.47128	2.77268	0.00270888	0.0371937	1
AAEL022782	AAEL022782-RB	1.45964	2.75039	0.00387798	0.047691	1
AAEL007296	AAEL007296-RA	1.45439	2.74041	5.05412e-05	0.00210047	0.905598
AAEL026421	AAEL026421-RA	1.45272	2.73724	0.000815488	0.0158706	1
AAEL002075	AAEL002075-RA	1.44698	2.72637	0.000286127	0.0076864	1
AAEL020602	AAEL020602-RD	1.44186	2.71671	0.00189605	0.0290372	1
AAEL008760	AAEL008760-RB	1.42754	2.68987	0.00222081	0.0323516	1
AAEL005043	AAEL005043-RA	1.41609	2.66861	0.000991224	0.0183859	1
AAEL000636	AAEL000636-RC	1.41094	2.65911	4.03596e-09	1.33919e-06	7.23163e-05
AAEL014662	AAEL014662-RB	1.40614	2.65028	0.00325629	0.0423202	1
AAEL006507	AAEL006507-RA	1.38571	2.613	3.79586e-05	0.0016877	0.680142
AAEL010366	AAEL010366-RA	1.38344	2.60889	1.68074e-05	0.000938177	0.301155
AAEL006487	AAEL006487-RA	1.37948	2.60174	0.000245612	0.0068972	1
AAEL013327	AAEL013327-RA	1.37853	2.60003	0.000176921	0.00532559	1
AAEL018159	AAEL018159-RB	1.3776	2.59836	8.79839e-06	0.000565052	0.15765
AAEL024296	AAEL024296-RA	1.3768	2.59691	0.00282909	0.0383227	1
AAEL001840	AAEL001840-RA	1.3751	2.59385	0.000743129	0.0149443	1
AAEL024604	AAEL024604-RA	1.37392	2.59175	0.00103424	0.0189677	1
AAEL020017	AAEL020017-RA	1.37171	2.58776	0.00013075	0.00420608	1
AAEL005753	AAEL005753-RA	1.36782	2.58081	0.000119099	0.00392282	1
AAEL001306	AAEL001306-RB	1.36769	2.58057	7.76095e-07	9.20931e-05	0.0139061
AAEL026868	AAEL026868-RA	1.3647	2.57522	0.00201022	0.0302427	1
AAEL007344	AAEL007344-RA	1.35982	2.56652	0.00266246	0.0368102	1
AAEL002577	AAEL002577-RB	1.35369	2.55565	0.00158656	0.0256807	1
AAEL015465	AAEL015465-RB	1.35341	2.55515	0.00110334	0.0199693	1
AAEL007403	AAEL007403-RA	1.35101	2.55091	0.000299921	0.00791839	1
AAEL020768	AAEL020768-RA	1.34509	2.54045	0.00358731	0.0454258	1
AAEL027188	AAEL027188-RA	1.3374	2.52695	0.00221227	0.0322797	1
AAEL022184	AAEL022184-RB	1.33442	2.52175	0.00210724	0.0311788	1
AAEL026232	AAEL026232-RA	1.32685	2.50855	0.00320918	0.0419723	1
AAEL010653	AAEL010653-RA	1.31999	2.49664	9.06283e-08	1.66849e-05	0.00162388
LRIM16	AAEL008658-RB	1.30117	2.46429	2.0536e-08	5.57521e-06	0.000367964
AAEL006432	AAEL006432-RD	1.29967	2.46173	3.14926e-12	3.76189e-09	5.64284e-08
AAEL019808	AAEL019808-RG	1.2957	2.45495	0.00168329	0.0266442	1
AAEL010507	AAEL010507-RA	1.29546	2.45455	0.00213858	0.0314607	1
AAEL025750	AAEL025750-RJ	1.28044	2.42913	2.93407e-07	4.17243e-05	0.00525726
AAEL009864	AAEL009864-RC	1.27824	2.42543	8.8542e-06	0.000566606	0.15865
AAEL027700	AAEL027700-RA	1.27788	2.42483	0.00177165	0.0276519	1
AAEL020902	AAEL020902-RA	1.27503	2.42005	0.000157758	0.0048967	1
CYP6M9	AAEL017297-RB	1.27497	2.41993	3.37963e-05	0.00157289	0.605563
AAEL012103	AAEL012103-RB	1.27389	2.41812	0.000247186	0.00690964	1
AAEL020258	AAEL020258-RA	1.2724	2.41563	0.00260713	0.0361567	1
AAEL015113	AAEL015113-RA	1.27154	2.41418	0.000440696	0.01039	1
AAEL008007	AAEL008007-RA	1.26781	2.40795	0.00119295	0.0209527	1
AAEL023586	AAEL023586-RA	1.26543	2.404	0.0032362	0.0422025	1
AAEL019541	AAEL019541-RC	1.26316	2.40021	0.001086	0.0197554	1
AAEL002547	AAEL002547-RA	1.25872	2.39284	0.00176854	0.0276274	1
AAEL006962	AAEL006962-RB	1.25725	2.3904	4.0479e-06	0.000320931	0.0725303
AAEL001766	AAEL001766-RC	1.2541	2.38518	0.00101644	0.0187372	1
AAEL022351	AAEL022351-RA	1.25217	2.38199	0.00145356	0.0240045	1
AAEL025861	AAEL025861-RA	1.24573	2.37139	0.000507222	0.0115189	1
AAEL022445	AAEL022445-RA	1.23818	2.35901	1.93569e-05	0.00104784	0.346836
AAEL010623	AAEL010623-RC	1.23349	2.35135	0.000108103	0.0036526	1
TPX4	AAEL002309-RA	1.23234	2.34947	0.000163133	0.00501375	1
AAEL001391	AAEL001391-RA	1.23089	2.34711	0.00234749	0.0335693	1
AAEL000580	AAEL000580-RA	1.23043	2.34637	0.000919912	0.0173323	1
AAEL002254	AAEL002254-RA	1.22617	2.33945	0.000424498	0.0101011	1
AAEL007659	AAEL007659-RA	1.22324	2.3347	2.7859e-06	0.000242319	0.0499178
AAEL001844	AAEL001844-RA	1.22308	2.33445	3.2303e-07	4.48687e-05	0.00578806
AAEL003041	AAEL003041-RA	1.22095	2.331	0.000638885	0.0134361	1
AAEL022650	AAEL022650-RA	1.21861	2.32722	0.000577907	0.0124309	1
AAEL011566	AAEL011566-RB	1.21247	2.31734	1.50254e-10	9.28361e-08	2.69225e-06
AAEL000530	AAEL000530-RA	1.21222	2.31694	0.000703066	0.014348	1
AAEL006348	AAEL006348-RA	1.20689	2.3084	0.00168095	0.0266306	1
AAEL010472	AAEL010472-RB	1.20639	2.30759	0.000417063	0.00995775	1
OBP15	AAEL002598-RA	1.20061	2.29837	5.52734e-05	0.00223601	0.990389
AAEL018294	AAEL018294-RB	1.20042	2.29807	0.00267788	0.0368533	1
AAEL024291	AAEL024291-RA	1.19956	2.29669	0.000795408	0.0155421	1
AAEL024769	AAEL024769-RA	1.19804	2.29428	0.000667235	0.0138903	1
AAEL012556	AAEL012556-RA	1.19364	2.2873	4.29421e-07	5.78523e-05	0.00769436
AAEL006899	AAEL006899-RB	1.19271	2.28582	6.51745e-12	6.8694e-09	1.1678e-07
AAEL020048	AAEL020048-RA	1.19252	2.28552	0.00123865	0.0215059	1
AAEL002555	AAEL002555-RC	1.18839	2.27898	0.000406066	0.0098348	1
AAEL012131	AAEL012131-RB	1.18459	2.27299	0.00189372	0.0290263	1
HPX2	AAEL013171-RA	1.18123	2.2677	3.50902e-10	1.77349e-07	6.28747e-06
CYP6N13	AAEL009137-RA	1.18003	2.26582	0.00350327	0.0446456	1
AAEL020978	AAEL020978-RA	1.17799	2.26262	8.35648e-05	0.00307048	1
AAEL012860	AAEL012860-RA	1.1769	2.2609	8.94993e-05	0.00318817	1
Ir8a	AAEL002922-RA	1.17455	2.25722	0.000859507	0.0164361	1
AAEL002626	AAEL002626-RB	1.17399	2.25635	0.00174634	0.0274482	1
AAEL001905	AAEL001905-RA	1.17298	2.25476	0.00287288	0.0387039	1
AAEL007914	AAEL007914-RC	1.16999	2.25009	1.13909e-13	2.2678e-10	2.04102e-09
U1_10	AAEL017929-RA	1.16045	2.23526	0.000106634	0.00363245	1
AAEL005701	AAEL005701-RA	1.16035	2.23512	0.000595245	0.0126685	1
AAEL002512	AAEL002512-RA	1.14981	2.21885	0.000463882	0.0108227	1
AAEL001818	AAEL001818-RB	1.14938	2.21818	2.28337e-06	0.000209791	0.0409134
AAEL012774	AAEL012774-RA	1.14159	2.20624	0.000473993	0.0109446	1
AAEL024680	AAEL024680-RA	1.13994	2.20372	0.000685571	0.0141515	1
AAEL000536	AAEL000536-RC	1.13944	2.20295	0.000933429	0.0175685	1
AAEL019615	AAEL019615-RA	1.13712	2.19942	0.00249955	0.0350272	1
AAEL011923	AAEL011923-RA	1.13597	2.19767	1.01772e-07	1.8055e-05	0.00182355
AAEL005160	AAEL005160-RB	1.13526	2.19658	6.09959e-05	0.00239152	1
IMD	AAEL010083-RA	1.13149	2.19084	2.12233e-10	1.18837e-07	3.8028e-06
AAEL008421	AAEL008421-RC	1.13064	2.18956	3.2201e-06	0.000274751	0.0576977
AAEL002321	AAEL002321-RB	1.13041	2.1892	2.16534e-05	0.0011246	0.387986
AAEL001949	AAEL001949-RA	1.13004	2.18864	2.13706e-07	3.30559e-05	0.00382918
AAEL005199	AAEL005199-RA	1.12867	2.18658	0.00113292	0.0204016	1
AAEL003420	AAEL003420-RC	1.12838	2.18613	8.62265e-06	0.000559785	0.154501
AAEL023884	AAEL023884-RA	1.12674	2.18365	6.92604e-08	1.46001e-05	0.00124101
U1_11	AAEL017809-RA	1.12614	2.18274	0.000318468	0.00830611	1
AAEL013840	AAEL013840-RB	1.12315	2.17823	3.02006e-05	0.00143537	0.541135
CYP6M6	AAEL009128-RA	1.12161	2.17589	2.78666e-05	0.0013495	0.499314
AAEL027145	AAEL027145-RA	1.11664	2.16842	1.10517e-05	0.000666748	0.198024
AAEL020747	AAEL020747-RA	1.11378	2.16412	0.00136454	0.0228931	1
AAEL000788	AAEL000788-RB	1.11163	2.1609	4.48227e-09	1.46024e-06	8.03132e-05
CLIPB45	AAEL001077-RA	1.1112	2.16026	0.00156088	0.0254022	1
AAEL017061	AAEL017061-RA	1.10988	2.15828	7.73123e-07	9.20931e-05	0.0138528
AAEL027883	AAEL027883-RA	1.10954	2.15777	0.00033763	0.00870453	1
AAEL010380	AAEL010380-RA	1.10876	2.1566	0.00209306	0.0310678	1
AAEL024750	AAEL024750-RA	1.10481	2.15071	0.00121346	0.0211917	1
AAEL006323	AAEL006323-RA	1.10347	2.14871	1.80784e-09	6.7485e-07	3.23928e-05
AAEL028101	AAEL028101-RC	1.10108	2.14515	8.52945e-08	1.66849e-05	0.00152831
AAEL025001	AAEL025001-RA	1.09606	2.13771	8.77964e-05	0.00315551	1
U2_3	AAEL017864-RA	1.09244	2.13235	0.00137125	0.0229627	1
AAEL002288	AAEL002288-RB	1.09151	2.13097	0.000160842	0.00496459	1
CLIPC11	AAEL011593-RA	1.08765	2.12528	0.00115706	0.0206497	1
AAEL004741	AAEL004741-RA	1.08505	2.12145	0.000269751	0.00737923	1
AAEL006822	AAEL006822-RC	1.07456	2.10609	8.93573e-10	3.55801e-07	1.6011e-05
AAEL025141	AAEL025141-RA	1.07257	2.10318	0.000357891	0.0090791	1
AAEL013562	AAEL013562-RA	1.07231	2.1028	2.33721e-08	5.83952e-06	0.000418782
AAEL003056	AAEL003056-RA	1.07183	2.1021	0.00215784	0.031692	1
AAEL023905	AAEL023905-RA	1.07143	2.10152	0.000402564	0.00981692	1
AAEL010263	AAEL010263-RA	1.06649	2.09433	0.000881078	0.0167592	1
AAEL010627	AAEL010627-RC	1.06648	2.09431	0.00101211	0.0186765	1
AAEL009334	AAEL009334-RB	1.06526	2.09255	0.000584202	0.0125062	1
AAEL011369	AAEL011369-RE	1.0598	2.08464	1.47879e-08	4.07647e-06	0.00026497
AAEL012726	AAEL012726-RA	1.0569	2.08046	0.00281992	0.0382493	1
AAEL024583	AAEL024583-RB	1.05645	2.07981	4.44089e-16	1.9893e-12	7.95719e-12
AAEL023732	AAEL023732-RA	1.05314	2.07504	0.00178271	0.0277039	1
AAEL001437	AAEL001437-RE	1.05128	2.07237	0.0029422	0.0393127	1
AAEL026403	AAEL026403-RA	1.04072	2.05725	4.61354e-08	1.05981e-05	0.000826655
AAEL000196	AAEL000196-RA	1.03923	2.05513	0.00194121	0.0295323	1
Dat	AAEL011088-RA	1.03793	2.05328	0.000308329	0.00808877	1
AAEL025908	AAEL025908-RA	1.03693	2.05186	0.00113845	0.0204454	1
AAEL004458	AAEL004458-RA	1.03244	2.04548	4.57869e-06	0.000349111	0.082041
U1_5	AAEL017935-RA	1.03128	2.04384	0.00231417	0.0332521	1
AAEL005785	AAEL005785-RB	1.02975	2.04166	0.0013256	0.02245	1
AAEL018042	AAEL018042-RB	1.02738	2.03833	0.000524032	0.0117779	1
AAEL002592	AAEL002592-RA	1.02439	2.0341	5.87852e-05	0.00233034	1
AAEL023753	AAEL023753-RB	1.01629	2.02271	0.00190388	0.0291167	1
AAEL007316	AAEL007316-RC	1.01062	2.01477	0.000569131	0.0122864	1
AAEL007910	AAEL007910-RC	1.00876	2.01218	3.8342e-05	0.00170052	0.687011
AAEL006156	AAEL006156-RA	1.00737	2.01024	0.000549528	0.0120667	1
SPZ4	AAEL007897-RB	1.00322	2.00447	2.26345e-05	0.00116208	0.405564
AAEL002711	AAEL002711-RB	-1.02373	-2.03317	8.40608e-07	9.65513e-05	0.015062
AAEL006856	AAEL006856-RA	-1.0305	-2.04274	2.51412e-06	0.000224119	0.0450479
AAEL003551	AAEL003551-RB	-1.03734	-2.05244	0.00373402	0.046477	1
AAEL011227	AAEL011227-RB	-1.04101	-2.05767	0.0016388	0.0263076	1
SPZ3A	AAEL008596-RC	-1.04132	-2.05811	0.000439399	0.0103731	1
AAEL008015	AAEL008015-RA	-1.06458	-2.09156	2.30469e-10	1.25138e-07	4.12955e-06
AAEL021848	AAEL021848-RA	-1.0801	-2.11419	0.00361649	0.0456115	1
AAEL001156	AAEL001156-RB	-1.08435	-2.12042	0.000221801	0.00636897	1
AAEL011202	AAEL011202-RB	-1.11442	-2.16508	2.69147e-07	3.9208e-05	0.00482258
AAEL013606	AAEL013606-RB	-1.12599	-2.18252	0.00390445	0.0478522	1
ppk322	AAEL004091-RB	-1.13397	-2.19463	0.000490275	0.0112337	1
AAEL020756	AAEL020756-RA	-1.16399	-2.24076	0.00156391	0.0254284	1
AAEL000861	AAEL000861-RD	-1.16807	-2.24711	0.000113504	0.00379432	1
GPRBOS1	AAEL007004-RG	-1.17419	-2.25665	0.00129261	0.0220791	1
AAEL025855	AAEL025855-RA	-1.17993	-2.26565	0.0019114	0.0291725	1
AAEL010084	AAEL010084-RA	-1.19207	-2.2848	0.000542376	0.0119983	1
AAEL012864	AAEL012864-RA	-1.27307	-2.41675	0.000522338	0.0117631	1
AAEL027035	AAEL027035-RA	-1.28721	-2.44055	0.00268706	0.0369507	1
AAEL026909	AAEL026909-RA	-1.30319	-2.46775	0.000406719	0.0098348	1
AAEL009186	AAEL009186-RA	-1.31536	-2.48864	0.000898876	0.0169975	1
AAEL011348	AAEL011348-RE	-1.31672	-2.49099	0.00157625	0.0256058	1
AAEL013156	AAEL013156-RB	-1.38368	-2.60933	0.00146504	0.0241495	1
AAEL000109	AAEL000109-RA	-1.418	-2.67215	0.000359997	0.00909793	1
AAEL000834	AAEL000834-RC	-1.42317	-2.68174	0.00325657	0.0423202	1
AAEL015150	AAEL015150-RA	-1.43186	-2.69795	0.00166298	0.0264385	1
AAEL008346	AAEL008346-RA	-1.4628	-2.75642	0.000318443	0.00830611	1
AAEL025015	AAEL025015-RA	-1.46376	-2.75826	0.000358746	0.0090791	1
AAEL002718	AAEL002718-RH	-1.49278	-2.81431	1.71267e-06	0.000165879	0.0306876
AAEL003310	AAEL003310-RB	-1.50766	-2.84349	9.61673e-07	0.000107695	0.0172313
AAEL026580	AAEL026580-RA	-1.51468	-2.85736	0.000196044	0.00575856	1
AAEL004841	AAEL004841-RA	-1.51612	-2.86021	0.000227089	0.00651036	1
AAEL014136	AAEL014136-RA	-1.53632	-2.90054	0.00191569	0.029213	1
AAEL013856	AAEL013856-RA	-1.57715	-2.98379	2.54707e-07	3.77178e-05	0.00456385
MNSOD2	AAEL005108-RA	-1.58664	-3.0035	0.000238138	0.00675152	1
AAEL020003	AAEL020003-RE	-1.63036	-3.0959	5.9629e-09	1.84212e-06	0.000106843
AAEL022306	AAEL022306-RA	-1.64732	-3.1325	3.65402e-05	0.00164504	0.654727
AAEL000717	AAEL000717-RC	-1.67055	-3.18336	1.256e-12	1.60749e-09	2.25049e-08
AAEL026555	AAEL026555-RA	-1.70095	-3.25114	0.00147712	0.0242594	1
AAEL001444	AAEL001444-RB	-1.72572	-3.30745	3.5404e-05	0.0016191	0.634368
AAEL025218	AAEL025218-RA	-1.76874	-3.40756	0.00229845	0.0331324	1
AAEL010369	AAEL010369-RA	-1.77857	-3.43085	6.97163e-05	0.00269219	1
AAEL026814	AAEL026814-RA	-1.91846	-3.78019	3.32827e-06	0.000279981	0.0596359
AAEL006597	AAEL006597-RA	-1.95478	-3.87656	2.3687e-05	0.00119721	0.424423
Orco	AAEL005776-RA	-2.03689	-4.10361	2.11525e-05	0.00111722	0.379011
AAEL004130	AAEL004130-RA	-2.14808	-4.43238	0.00034742	0.00886763	1
AAEL022785	AAEL022785-RA	-2.15265	-4.44644	0.000828024	0.0159528	1
AAEL005624	AAEL005624-RB	-2.15692	-4.45961	2.76756e-06	0.000241898	0.0495891
AAEL013442	AAEL013442-RA	-2.15838	-4.46414	0.000140745	0.00446347	1
CLIPE9	AAEL001233-RA	-2.16985	-4.49978	0.000770937	0.0152469	1
AAEL009695	AAEL009695-RB	-2.22882	-4.6875	3.61821e-06	0.000293474	0.0648311
AAEL026828	AAEL026828-RA	-2.25874	-4.78574	0.0029733	0.0396101	1
AAEL021511	AAEL021511-RA	-2.27679	-4.84598	0.0009777	0.0181727	1
AAEL025070	AAEL025070-RA	-2.28353	-4.86869	0.00353722	0.0449821	1
AAEL024633	AAEL024633-RA	-2.32261	-5.00235	0.000818245	0.0158844	1
AAEL026602	AAEL026602-RA	-2.3237	-5.00614	5.00868e-05	0.00208711	0.897456
AAEL006064	AAEL006064-RA	-2.48192	-5.58642	0.000123298	0.00402413	1
AAEL021059	AAEL021059-RA	-2.58112	-5.98404	1.18029e-06	0.000123675	0.0211485
AAEL024146	AAEL024146-RD	-2.60284	-6.07482	8.1009e-07	9.53736e-05	0.0145152
AAEL022708	AAEL022708-RA	-2.76848	-6.81392	0.0010272	0.0188773	1
AAEL021278	AAEL021278-RA	-2.81788	-7.05126	0.00352417	0.0448481	1
AAEL020990	AAEL020990-RA	-2.84179	-7.16909	0.00289754	0.0389192	1
AAEL020459	AAEL020459-RA	-2.99353	-7.96421	0.000215579	0.00623024	1
AAEL023980	AAEL023980-RA	-3.01619	-8.09028	0.000109431	0.00367875	1
AAEL014757	AAEL014757-RA	-3.2415	-9.45777	0.000369498	0.00922099	1
AAEL020455	AAEL020455-RA	-3.32419	-10.0157	3.31792e-08	7.92674e-06	0.000594505
AAEL027659	AAEL027659-RA	-3.35715	-10.2472	9.10744e-08	1.66849e-05	0.00163187
AAEL020308	AAEL020308-RA	-3.3802	-10.4122	0.000113053	0.00378633	1
AAEL017418	AAEL017418-RA	-3.44056	-10.857	1.02292e-05	0.000627692	0.183286
AAEL023754	AAEL023754-RA	-3.47155	-11.0928	1.99002e-06	0.000188662	0.0356572
AAEL013829	AAEL013829-RA	-3.79031	-13.8356	0.000747006	0.0149523	1
AAEL020297	AAEL020297-RA	-3.82573	-14.1794	3.55089e-05	0.0016191	0.636249
AAEL003016	AAEL003016-RA	-3.8497	-14.417	0.000524945	0.0117779	1
AAEL026096	AAEL026096-RA	-4.11256	-17.2983	9.20317e-07	0.000105033	0.0164902
AAEL025887	AAEL025887-RA	-4.13836	-17.6104	1.31187e-06	0.000135093	0.0235061
AAEL026953	AAEL026953-RA	-4.1866	-18.2093	1.50337e-05	0.000862388	0.269373
AAEL011730	AAEL011730-RA	-4.39498	-21.0388	0.00215992	0.0316965	1
AAEL022684	AAEL022684-RA	-4.57691	-23.8663	0.000775314	0.0152996	1
AAEL002661	AAEL002661-RA	-5.70239	-52.0702	1.06537e-05	0.000647093	0.190893
AAEL025207	AAEL025207-RA	-7.98043	-252.551	0.0034834	0.0445189	1
AAEL009309	AAEL009309-RA	-8.75393	-431.712	0.00221512	0.0322949	1

## Sheet: Day 20
DEGs on Day 20
Name	Transcript ID	Log₂ fold change	Fold change	P-value	FDR p-value	Bonferroni
AAEL026534	AAEL026534-RA	9.52731	737.916	0.000458769	0.00924659	1
AAEL028032	AAEL028032-RA	7.4159	170.769	0.00305047	0.0362696	1
AAEL004949	AAEL004949-RA	6.92067	121.152	2.06746e-05	0.000934602	0.370447
AAEL022838	AAEL022838-RB	5.56248	47.2577	0.000456991	0.00923286	1
AAEL004894	AAEL004894-RA	5.48977	44.9352	1.47104e-07	1.96702e-05	0.00263581
AAEL011275	AAEL011275-RA	4.79362	27.7347	0.000146076	0.00396573	1
AAEL022658	AAEL022658-RA	4.74027	26.7278	0.000262406	0.00611589	1
AAEL005192	AAEL005192-RA	4.68585	25.7383	2.3808e-09	6.7713e-07	4.26592e-05
HSP70Bb	AAEL017976-RB	4.555	23.5066	9.37611e-07	8.35827e-05	0.0168001
AAEL025361	AAEL025361-RA	4.42911	21.5425	0.000968371	0.0161933	1
AAEL006138	AAEL006138-RA	4.21546	18.5771	8.21565e-15	1.05149e-11	1.47208e-10
AAEL002661	AAEL002661-RA	4.17219	18.0283	0.000737162	0.0131821	1
AAEL017144	AAEL017144-RA	4.17051	18.0072	3.45676e-06	0.000233729	0.0619383
DEFA_1	AAEL003841-RB	3.90341	14.9639	1.90141e-05	0.000878079	0.340695
CECE	AAEL029044-RA	3.85384	14.4584	2.98132e-05	0.00122011	0.534193
DEFD	AAEL003857-RA	3.74431	13.4014	0.00024299	0.00577089	1
AAEL005212	AAEL005212-RA	3.67228	12.7487	2.22045e-16	4.97324e-13	3.9786e-12
AAEL009018	AAEL009018-RA	3.58035	11.9617	1.86517e-14	2.08876e-11	3.34202e-10
AAEL014363	AAEL014363-RB	3.52448	11.5073	0.000272299	0.00626197	1
AAEL020330	AAEL020330-RA	3.49935	11.3086	1.09887e-06	9.60464e-05	0.0196895
AAEL023634	AAEL023634-RA	3.44546	10.894	0.000143305	0.00390234	1
CECD_1	AAEL029046-RA	3.38239	10.428	0.0014832	0.0220914	1
AAEL018101	AAEL018101-RB	3.36395	10.2955	0.00283066	0.0345267	1
AAEL013184	AAEL013184-RD	3.36194	10.2813	7.21645e-15	9.94649e-12	1.29304e-10
HSP70Ba	AAEL017975-RC	3.29487	9.81418	2.06359e-07	2.56366e-05	0.00369755
DEFA_2	AAEL027792-RA	3.28991	9.78048	0.000368563	0.00784312	1
AAEL027610	AAEL027610-RA	3.25872	9.57132	1.83942e-05	0.000860543	0.329588
AAEL003627	AAEL003627-RC	3.18852	9.11676	6.74813e-06	0.000386303	0.120913
DEFC	AAEL003832-RA	3.18568	9.09884	0.000859527	0.0148802	1
CECA	AAEL029038-RA	3.18414	9.08911	0.00186869	0.0259158	1
CTLGA5	AAEL005641-RA	3.09927	8.56986	0.00179532	0.0252104	1
AAEL024932	AAEL024932-RA	3.08214	8.46872	0.00479275	0.0497487	1
CECD_2	AAEL029041-RA	3.01365	8.07604	0.00219841	0.0289427	1
AAEL022834	AAEL022834-RB	2.91567	7.54579	0.000871177	0.0150332	1
Vcp	AAEL006563-RA	2.86558	7.2883	4.01797e-09	1.07454e-06	7.19939e-05
AAEL017023	AAEL017023-RB	2.79886	6.95892	1.17769e-07	1.6358e-05	0.00211019
AAEL010434	AAEL010434-RA	2.78578	6.89608	1.66147e-09	4.88037e-07	2.97703e-05
AAEL005752	AAEL005752-RA	2.73647	6.66436	3.61389e-12	2.59015e-09	6.47536e-08
AAEL021795	AAEL021795-RA	2.73385	6.6523	3.16598e-08	5.6728e-06	0.00056728
AAEL020192	AAEL020192-RA	2.72756	6.62337	0.000722194	0.0129966	1
AAEL026265	AAEL026265-RA	2.71465	6.56434	0.00353063	0.0401153	1
AAEL002055	AAEL002055-RA	2.54076	5.81894	0.000712231	0.0128938	1
AAEL008289	AAEL008289-RB	2.49807	5.64928	4.51232e-07	4.87059e-05	0.00808518
AAEL011007	AAEL011007-RA	2.49782	5.6483	2.2519e-05	0.000984136	0.403496
AAEL012268	AAEL012268-RC	2.45625	5.48787	2.3802e-05	0.00102767	0.426484
AAEL017334	AAEL017334-RA	2.44357	5.43985	0.00138493	0.0210834	1
AAEL003279	AAEL003279-RA	2.43666	5.41386	2.47156e-07	2.89448e-05	0.00442855
AAEL009592	AAEL009592-RB	2.38867	5.23673	8.28372e-06	0.000453907	0.148428
AAEL007206	AAEL007206-RA	2.37356	5.1822	0	0	0
AAEL006126	AAEL006126-RA	2.35036	5.09951	4.84414e-07	5.07586e-05	0.00867973
AAEL024256	AAEL024256-RA	2.29745	4.91587	1.89108e-05	0.000875701	0.338843
AAEL022783	AAEL022783-RA	2.29349	4.9024	0.000133504	0.00374355	1
AAEL010219	AAEL010219-RA	2.29016	4.89111	9.30622e-12	5.74996e-09	1.66749e-07
AAEL014246	AAEL014246-RB	2.27073	4.82568	1.18081e-08	2.67819e-06	0.000211577
AAEL014990	AAEL014990-RC	2.24306	4.73399	3.57088e-05	0.00139701	0.639829
AAEL022582	AAEL022582-RA	2.23109	4.69489	0.000427034	0.0088268	1
AAEL007349	AAEL007349-RB	2.22734	4.6827	5.97329e-05	0.00204645	1
AAEL008303	AAEL008303-RA	2.21955	4.65748	3.33067e-15	5.42536e-12	5.96789e-11
AAEL020394	AAEL020394-RB	2.21385	4.63911	0.00107022	0.017354	1
AAEL022536	AAEL022536-RA	2.19802	4.5885	2.68747e-10	1.14653e-07	4.81542e-06
AAEL008039	AAEL008039-RA	2.19445	4.57714	5.3869e-06	0.000322817	0.0965224
AAEL019868	AAEL019868-RA	2.19372	4.57485	0.000812326	0.0142141	1
AAEL012014	AAEL012014-RA	2.19051	4.56468	4.37011e-09	1.13484e-06	7.83036e-05
AAEL019856	AAEL019856-RA	2.13914	4.40498	6.29331e-05	0.00211962	1
Tf1	AAEL015458-RA	2.12693	4.36787	0.000127466	0.00359745	1
AAEL020149	AAEL020149-RA	2.12147	4.35138	1.35177e-06	0.000113182	0.024221
AAEL008045	AAEL008045-RA	2.10801	4.31097	7.20992e-05	0.00236174	1
AAEL020865	AAEL020865-RA	2.0896	4.2563	0.00354874	0.0402682	1
AAEL021781	AAEL021781-RA	2.08713	4.24903	1.53211e-14	1.83015e-11	2.74523e-10
AAEL002853	AAEL002853-RA	2.08233	4.23492	0.00013864	0.00382765	1
AAEL018241	AAEL018241-RB	2.07463	4.21237	4.59977e-12	3.05254e-09	8.24186e-08
AAEL007403	AAEL007403-RA	2.06359	4.18025	3.73575e-08	6.37497e-06	0.000669372
AAEL001062	AAEL001062-RB	2.06131	4.17364	7.26665e-08	1.10515e-05	0.00130204
AAEL026394	AAEL026394-RA	2.05785	4.16365	1.03033e-05	0.000542987	0.184615
AAEL022334	AAEL022334-RA	2.04682	4.13193	3.8205e-06	0.000246636	0.0684558
AAEL007316	AAEL007316-RC	2.03916	4.11005	4.83313e-12	3.09286e-09	8.66001e-08
AAEL009969	AAEL009969-RA	1.99825	3.99515	0.00285659	0.0347093	1
AAEL001840	AAEL001840-RA	1.9955	3.98755	3.7384e-06	0.00024358	0.0669846
AAEL008498	AAEL008498-RA	1.99039	3.97343	4.64166e-09	1.18813e-06	8.31692e-05
AAEL003967	AAEL003967-RA	1.96965	3.91673	1.19976e-05	0.000612793	0.214974
AAEL020112	AAEL020112-RB	1.96124	3.89397	2.02166e-05	0.000919394	0.362241
AAEL001508	AAEL001508-RA	1.94824	3.85903	0.00231373	0.0300585	1
AAEL001098	AAEL001098-RA	1.94434	3.84862	0.000104171	0.0031161	1
AAEL010263	AAEL010263-RA	1.94051	3.83842	1.37942e-09	4.20005e-07	2.47165e-05
AAEL007992	AAEL007992-RB	1.92812	3.80559	0.000101615	0.00305494	1
AAEL020717	AAEL020717-RA	1.92636	3.80095	0.0045324	0.0480434	1
GPROP5	AAEL005625-RA	1.92306	3.79227	0.00325836	0.0377153	1
SCRB3	AAEL005979-RA	1.9223	3.79027	0.00456156	0.0482442	1
AAEL026446	AAEL026446-RA	1.92214	3.78984	4.25067e-05	0.00157907	0.761635
AAEL021886	AAEL021886-RA	1.917	3.77636	0.00146925	0.0219933	1
AAEL021800	AAEL021800-RA	1.90459	3.74403	0.00216066	0.0285311	1
AAEL009055	AAEL009055-RB	1.90359	3.74142	9.74639e-07	8.64533e-05	0.0174636
LRIM1	AAEL012086-RA	1.90013	3.73246	0.000301335	0.0067576	1
AAEL008817	AAEL008817-RA	1.88224	3.68648	0.000480064	0.00960022	1
AAEL005666	AAEL005666-RB	1.8626	3.63662	1.9672e-12	1.46868e-09	3.52484e-08
AAEL002610	AAEL002610-RA	1.84911	3.60278	0.00303499	0.036166	1
AAEL008003	AAEL008003-RA	1.84845	3.60114	7.00758e-05	0.00230389	1
SRPN16	AAEL014138-RA	1.8478	3.59952	1.46415e-05	0.000716795	0.262347
AAEL012383	AAEL012383-RA	1.84682	3.59706	5.19099e-05	0.00186397	0.930122
AAEL003291	AAEL003291-RA	1.84557	3.59396	7.27804e-08	1.10515e-05	0.00130408
PPO4	AAEL013501-RA	1.84352	3.58885	0.00425435	0.045743	1
AAEL006672	AAEL006672-RB	1.84346	3.58871	2.08893e-07	2.56366e-05	0.00374294
AAEL023677	AAEL023677-RA	1.84294	3.58742	0.000386969	0.00815889	1
AAEL013812	AAEL013812-RA	1.84034	3.58095	3.35641e-06	0.000229543	0.0601402
AAEL005491	AAEL005491-RA	1.83597	3.57011	0.000377113	0.00799658	1
AAEL010532	AAEL010532-RA	1.82889	3.55263	0.00136923	0.0209155	1
AAEL024675	AAEL024675-RA	1.81705	3.52361	2.02782e-10	8.86208e-08	3.63345e-06
AAEL022947	AAEL022947-RA	1.81297	3.51366	7.06015e-09	1.70951e-06	0.000126504
AAEL008622	AAEL008622-RA	1.81037	3.50731	0.000102124	0.00306106	1
AAEL024406	AAEL024406-RB	1.80515	3.49466	0.000105417	0.00314285	1
AAEL009955	AAEL009955-RB	1.79226	3.46358	9.26601e-05	0.00284342	1
AAEL003505	AAEL003505-RB	1.78834	3.45418	4.44295e-07	4.85419e-05	0.00796087
AAEL013840	AAEL013840-RB	1.77823	3.43005	3.59875e-11	1.95401e-08	6.44825e-07
AAEL001306	AAEL001306-RB	1.74168	3.34425	3.68451e-10	1.53533e-07	6.60191e-06
AAEL011169	AAEL011169-RA	1.741	3.34266	0.000699948	0.0127197	1
Ir8a	AAEL002922-RA	1.72696	3.3103	1.02037e-06	9.00644e-05	0.0182831
AAEL003345	AAEL003345-RA	1.71896	3.292	0.0013386	0.0206057	1
AAEL022995	AAEL022995-RA	1.71344	3.27942	1.94922e-05	0.000895543	0.349262
AAEL002130	AAEL002130-RB	1.70451	3.25919	1.12018e-07	1.56807e-05	0.00200713
AAEL012870	AAEL012870-RA	1.6991	3.24697	0.00103691	0.0169985	1
AAEL026504	AAEL026504-RA	1.69832	3.24523	4.84166e-08	8.10774e-06	0.000867528
AAEL010712	AAEL010712-RB	1.69802	3.24455	0.000108125	0.0032023	1
CLIPE8	AAEL005792-RA	1.69385	3.23519	2.08907e-05	0.000935799	0.374319
AAEL012099	AAEL012099-RB	1.69204	3.23113	0	0	0
AAEL001901	AAEL001901-RB	1.6899	3.22634	7.33937e-07	6.95804e-05	0.0131507
AAEL026603	AAEL026603-RA	1.68434	3.21394	1.89057e-06	0.00014815	0.0338752
AAEL008354	AAEL008354-RF	1.68282	3.21054	1.82611e-06	0.000144549	0.0327203
AAEL001766	AAEL001766-RC	1.67249	3.18764	2.52173e-05	0.00107582	0.451844
AAEL010068	AAEL010068-RB	1.66889	3.1797	3.89016e-05	0.00149427	0.697038
AAEL000723	AAEL000723-RE	1.6629	3.16652	1.77374e-05	0.000840789	0.317818
AAEL003626	AAEL003626-RA	1.64824	3.13451	2.6503e-09	7.30585e-07	4.7488e-05
AAEL027518	AAEL027518-RB	1.64815	3.13431	0.000442649	0.0090232	1
CLIPA1	AAEL002601-RA	1.6448	3.12705	0.00281391	0.0344161	1
AAEL006487	AAEL006487-RA	1.64205	3.12108	1.48384e-05	0.000722485	0.265874
GPRHIS	AAEL005681-RA	1.63968	3.11597	0.000475588	0.00953198	1
AAEL026333	AAEL026333-RA	1.63958	3.11575	0.00344217	0.0394353	1
PGRPLA	AAEL012380-RA	1.63747	3.1112	5.88601e-05	0.00203209	1
AAEL018304	AAEL018304-RC	1.6138	3.06056	1.95725e-07	2.49649e-05	0.003507
AAEL007344	AAEL007344-RA	1.61358	3.0601	0.000604496	0.0114375	1
AAEL002896	AAEL002896-RC	1.60581	3.04366	0.000680281	0.0124383	1
AAEL012856	AAEL012856-RB	1.59948	3.03035	0.000793066	0.0139668	1
AAEL019718	AAEL019718-RA	1.59749	3.02616	0.000257731	0.00602148	1
AAEL027364	AAEL027364-RA	1.59374	3.01832	1.32399e-07	1.81093e-05	0.00237232
AAEL003640	AAEL003640-RC	1.58318	2.99629	2.22045e-16	4.97324e-13	3.9786e-12
AAEL021812	AAEL021812-RA	1.58086	2.99149	1.07216e-05	0.000561724	0.19211
AAEL010884	AAEL010884-RB	1.57934	2.98833	5.78807e-06	0.000340035	0.103711
AAEL000196	AAEL000196-RA	1.57427	2.97784	3.31569e-06	0.000229384	0.0594105
AAEL012457	AAEL012457-RA	1.56453	2.95782	0.00103896	0.0170165	1
AAEL027694	AAEL027694-RB	1.5572	2.94283	1.11022e-16	3.9786e-13	1.9893e-12
AAEL011345	AAEL011345-RA	1.55016	2.92849	3.59724e-05	0.00140426	0.644553
AAEL023991	AAEL023991-RA	1.54273	2.91346	2.74225e-14	2.58609e-11	4.91357e-10
AAEL019857	AAEL019857-RA	1.54092	2.90981	0.00363936	0.0410902	1
AAEL027772	AAEL027772-RA	1.53591	2.89971	2.82548e-07	3.20424e-05	0.0050627
AAEL027632	AAEL027632-RA	1.53571	2.89931	0.000252717	0.0059347	1
AAEL022676	AAEL022676-RA	1.53447	2.89682	0.000312495	0.00695564	1
CCC3	AAEL009886-RB	1.51806	2.86406	6.93556e-05	0.0022844	1
AAEL002237	AAEL002237-RA	1.51293	2.85389	0.00275707	0.0339293	1
AAEL022184	AAEL022184-RB	1.50814	2.84443	0.000581853	0.0111092	1
AAEL022207	AAEL022207-RA	1.50489	2.83803	0.00305587	0.0363097	1
AAEL029031	AAEL029031-RA	1.50133	2.83104	0.00227972	0.0297293	1
AAEL026214	AAEL026214-RA	1.49961	2.82767	0.000724935	0.0130285	1
AAEL026194	AAEL026194-RA	1.49386	2.81642	0.00116425	0.0185266	1
AAEL007778	AAEL007778-RA	1.49362	2.81595	0.0001264	0.00358361	1
GALE14	AAEL009850-RA	1.48295	2.79521	0.000208537	0.00517531	1
AAEL012536	AAEL012536-RD	1.4714	2.77291	0.00155703	0.0228119	1
AAEL025185	AAEL025185-RB	1.47101	2.77217	0.000243165	0.00577089	1
CYP325X1	AAEL005695-RA	1.46675	2.76398	0.0045553	0.0482114	1
Dat	AAEL011088-RA	1.46402	2.75876	4.80405e-07	5.06525e-05	0.00860789
CYP325M5	AAEL011761-RA	1.46293	2.75667	0.00102546	0.0168664	1
AAEL022775	AAEL022775-RA	1.46273	2.75629	0.00316639	0.0371547	1
AAEL004231	AAEL004231-RA	1.45009	2.73226	8.21616e-11	3.97884e-08	1.47217e-06
AAEL009864	AAEL009864-RC	1.44889	2.72998	4.80574e-07	5.06525e-05	0.00861092
AAEL015113	AAEL015113-RA	1.44751	2.72737	5.95066e-05	0.00204645	1
AAEL017270	AAEL017270-RB	1.42848	2.69163	0.000943827	0.0159693	1
AAEL012352	AAEL012352-RA	1.42283	2.68112	0.0011627	0.0185266	1
AAEL006962	AAEL006962-RB	1.42277	2.68099	2.70284e-07	3.12448e-05	0.00484294
AAEL011923	AAEL011923-RA	1.42264	2.68075	2.7119e-11	1.51849e-08	4.85918e-07
GPRNPR5	AAEL008267-RC	1.42197	2.67952	9.30165e-05	0.00284342	1
AAEL001920	AAEL001920-RA	1.42027	2.67635	4.27907e-07	4.70383e-05	0.00766725
AAEL023167	AAEL023167-RA	1.41784	2.67184	0.00331491	0.038271	1
AAEL008106	AAEL008106-RA	1.41512	2.66683	0.000543833	0.0105713	1
AAEL006274	AAEL006274-RD	1.41509	2.66676	0.000181452	0.00465796	1
AAEL003619	AAEL003619-RA	1.41227	2.66156	2.06501e-14	2.17653e-11	3.70009e-10
U1_6	AAEL017927-RA	1.41067	2.65861	9.3205e-05	0.00284342	1
AAEL013758	AAEL013758-RA	1.40882	2.65519	0.000770219	0.0136237	1
AAEL025921	AAEL025921-RA	1.40169	2.64212	0.00311033	0.0366943	1
AAEL025530	AAEL025530-RA	1.39371	2.62753	0.00112263	0.01796	1
AAEL006533	AAEL006533-RA	1.38701	2.61537	2.94125e-05	0.00121277	0.527012
AAEL025638	AAEL025638-RA	1.38362	2.60923	0.0034706	0.0396525	1
AAEL023999	AAEL023999-RA	1.38221	2.60667	8.65074e-05	0.00269104	1
AAEL026661	AAEL026661-RA	1.38194	2.60618	0.0042553	0.045743	1
AAEL019808	AAEL019808-RG	1.37902	2.60092	0.000939151	0.0159052	1
AAEL020329	AAEL020329-RA	1.37489	2.59347	2.61109e-06	0.000187893	0.0467855
AAEL007914	AAEL007914-RC	1.37471	2.59317	0	0	0
LRIM10B	AAEL001402-RA	1.37304	2.59015	0.000486816	0.00970275	1
AAEL021982	AAEL021982-RB	1.37026	2.58518	1.81034e-05	0.000849154	0.324377
AAEL024252	AAEL024252-RA	1.36493	2.57564	0.00130657	0.0202518	1
AAEL024524	AAEL024524-RA	1.36358	2.57324	0.00021407	0.00526884	1
AAEL004602	AAEL004602-RA	1.36296	2.57212	0.000693426	0.0126268	1
AAEL006323	AAEL006323-RA	1.36228	2.57092	1.10911e-13	9.93654e-11	1.98731e-09
AAEL003641	AAEL003641-RB	1.35336	2.55507	0.00437	0.046681	1
AAEL010380	AAEL010380-RA	1.34303	2.53683	0.000215926	0.00530721	1
AAEL003737	AAEL003737-RB	1.34104	2.53334	1.46973e-06	0.000121357	0.0263346
AAEL001641	AAEL001641-RB	1.33264	2.51863	0.000162927	0.00429547	1
AAEL020747	AAEL020747-RA	1.33263	2.51862	0.000162604	0.00429547	1
AAEL010879	AAEL010879-RA	1.33189	2.51732	1.01587e-07	1.44463e-05	0.00182024
AAEL001094	AAEL001094-RC	1.32787	2.51032	2.46925e-08	4.80913e-06	0.00044244
AAEL006439	AAEL006439-RF	1.32393	2.50348	0.000317994	0.00703447	1
U1_9	AAEL017814-RA	1.31671	2.49097	2.07597e-05	0.000934602	0.371972
AAEL019541	AAEL019541-RC	1.31602	2.48978	0.000794309	0.0139668	1
AAEL009205	AAEL009205-RA	1.31151	2.48201	2.65797e-06	0.000189743	0.0476255
AAEL018159	AAEL018159-RB	1.3076	2.47529	3.26219e-05	0.00131353	0.584519
AAEL013526	AAEL013526-RA	1.29718	2.45747	2.73262e-08	5.20479e-06	0.00048963
AAEL006334	AAEL006334-RA	1.296	2.45547	0.00407729	0.0444385	1
AAEL024888	AAEL024888-RA	1.29586	2.45523	0.000750013	0.0133559	1
AAEL009384	AAEL009384-RA	1.29553	2.45468	0.00285725	0.0347093	1
AAEL026161	AAEL026161-RA	1.29398	2.45203	0.0016998	0.0243656	1
AAEL023651	AAEL023651-RA	1.29374	2.45164	1.32222e-06	0.000111228	0.0236916
HPX2	AAEL013171-RA	1.28434	2.43571	9.82336e-12	5.86717e-09	1.76015e-07
AAEL007902	AAEL007902-RB	1.28269	2.43293	9.06253e-07	8.28482e-05	0.0162382
AAEL015465	AAEL015465-RB	1.26952	2.41081	0.00212256	0.0281927	1
AAEL010366	AAEL010366-RA	1.26939	2.41059	0.000104776	0.00312896	1
ppk201	AAEL022385-RA	1.26872	2.40947	0.0031726	0.0371547	1
AAEL002555	AAEL002555-RC	1.26861	2.40929	0.000198905	0.00501262	1
AAEL012726	AAEL012726-RA	1.2678	2.40794	0.000345483	0.00745827	1
AAEL002141	AAEL002141-RA	1.26769	2.40776	0.0017186	0.0245565	1
AAEL012184	AAEL012184-RA	1.26603	2.405	0.000311772	0.00694816	1
AAEL001261	AAEL001261-RA	1.2641	2.40177	8.88047e-05	0.00274345	1
AAEL027984	AAEL027984-RB	1.26301	2.39995	0.0014465	0.0217436	1
AAEL021026	AAEL021026-RA	1.26047	2.39573	1.6159e-05	0.000777176	0.289538
AAEL023280	AAEL023280-RA	1.25899	2.39328	7.74424e-10	2.61814e-07	1.38761e-05
OBP52	AAEL011491-RB	1.25287	2.38314	0.00451273	0.0478739	1
AAEL002254	AAEL002254-RA	1.25102	2.38009	0.000339521	0.00736894	1
AAEL026720	AAEL026720-RA	1.24957	2.37771	0.00260776	0.0326754	1
AAEL021817	AAEL021817-RA	1.24853	2.37599	9.54725e-10	3.05478e-07	1.71068e-05
AAEL022797	AAEL022797-RA	1.24762	2.3745	0.00334461	0.0384898	1
AAEL007495	AAEL007495-RA	1.2473	2.37397	0.00035583	0.0076265	1
AAEL024231	AAEL024231-RA	1.24518	2.37048	0.00441968	0.04711	1
AAEL012093	AEL012093-RB	1.24291	2.36676	0.00370788	0.0415979	1
TOLL5B	AAEL000057-RB	1.24124	2.36402	0.00247017	0.0314797	1
AAEL027774	AAEL027774-RI	1.23563	2.35485	0.00298451	0.0357347	1
CYP9J2	AAEL006805-RA	1.23552	2.35466	4.10621e-10	1.6024e-07	7.3575e-06
AAEL020219	AAEL020219-RB	1.23531	2.35432	0.00164965	0.0238234	1
AAEL024171	AAEL024171-RD	1.23224	2.34931	0.000586039	0.0111709	1
GPXH2	AAEL008397-RB	1.23138	2.34791	6.9674e-08	1.07622e-05	0.00124842
AAEL024750	AAEL024750-RA	1.22934	2.3446	0.000501353	0.00993722	1
AAEL010653	AAEL010653-RA	1.22869	2.34353	1.14577e-06	9.91787e-05	0.02053
AAEL014318	AAEL014318-RA	1.22797	2.34238	6.00803e-07	6.08203e-05	0.0107652
CYP315A1	AAEL011850-RA	1.22631	2.33967	3.56845e-06	0.000238714	0.0639396
AAEL009044	AAEL009044-RA	1.22299	2.33431	4.22693e-05	0.00157788	0.757381
AAEL017445	AAEL017445-RB	1.21942	2.32852	0.00307061	0.0364365	1
AAEL002757	AAEL002757-RA	1.21706	2.32473	0.00192314	0.0264354	1
AAEL020888	AAEL020888-RA	1.21541	2.32207	0.00173146	0.024642	1
AAEL012119	AAEL012119-RA	1.21471	2.32095	9.55014e-13	7.77815e-10	1.71119e-08
CYP9M6	AAEL001312-RA	1.21428	2.32026	3.75359e-11	1.97814e-08	6.72568e-07
AAEL011598	AAEL011598-RA	1.2105	2.31418	0.000820008	0.014308	1
AAEL012109	AAEL012109-RB	1.20951	2.3126	3.60799e-09	9.79514e-07	6.46479e-05
AAEL009906	AAEL009906-RA	1.20806	2.31027	0.00322691	0.0375453	1
AAEL005977	AAEL005977-RC	1.20561	2.30635	6.37959e-05	0.00214154	1
AAEL023591	AAEL023591-RA	1.20526	2.30579	1.83127e-06	0.000144549	0.0328127
AAEL006609	AAEL006609-RB	1.20403	2.30382	3.67027e-05	0.00142346	0.657638
AAEL026630	AAEL026630-RA	1.20218	2.30088	0.00117004	0.0185857	1
U1_8	AAEL017960-RA	1.19808	2.29434	0.00261601	0.032733	1
AAEL000636	AAEL000636-RC	1.19663	2.29203	6.72314e-07	6.51163e-05	0.0120465
U1_11	AAEL017809-RA	1.19492	2.28932	0.000129929	0.00365473	1
AAEL027700	AAEL027700-RA	1.19314	2.2865	0.00301243	0.0359925	1
CASPS8	AAEL014348-RB	1.19196	2.28463	0.000325899	0.00718261	1
AAEL001232	AAEL001232-RA	1.18501	2.27366	4.11915e-11	2.10877e-08	7.38069e-07
AAEL024598	AAEL024598-RE	1.18273	2.27006	4.78434e-07	5.06525e-05	0.00857258
U1_10	AAEL017929-RA	1.18212	2.26909	7.74271e-05	0.00247739	1
AAEL004242	AAEL004242-RB	1.17892	2.26408	4.92745e-05	0.00178586	0.8829
AAEL012855	AAEL012855-RA	1.17553	2.25876	0.00172256	0.024574	1
AAEL022005	AAEL022005-RA	1.17447	2.2571	0.00319736	0.0373439	1
AAEL026455	AAEL026455-RA	1.17252	2.25405	0.000257756	0.00602148	1
CYP6M9	AAEL017297-RB	1.17044	2.2508	0.000167468	0.00436147	1
AAEL025001	AAEL025001-RA	1.16959	2.24948	4.3887e-05	0.00161141	0.786368
AAEL005315	AAEL005315-RB	1.1657	2.24342	0.00110225	0.0177432	1
AAEL000850	AAEL000850-RE	1.16477	2.24198	0.000145266	0.00394973	1
AAEL027940	AAEL027940-RA	1.16076	2.23574	0.00120659	0.0190146	1
AAEL002688	AAEL002688-RA	1.16036	2.23514	2.55094e-05	0.00108569	0.457077
AAEL005599	AAEL005599-RF	1.15807	2.23159	7.37504e-05	0.00238772	1
AAEL005412	AAEL005412-RA	1.15711	2.23011	0.000643364	0.0119707	1
AAEL023659	AAEL023659-RA	1.15616	2.22864	1.08964e-05	0.000567564	0.195242
AAEL026833	AAEL026833-RA	1.15376	2.22494	0.000349743	0.00750502	1
AAEL007296	AAEL007296-RA	1.15246	2.22293	0.00131974	0.0204029	1
AAEL027398	AAEL027398-RA	1.15166	2.22169	0.00358146	0.0405643	1
AAEL000596	AAEL000596-RB	1.15126	2.22108	0.00185038	0.0257615	1
AAEL013656	AAEL013656-RA	1.14812	2.21625	6.88362e-06	0.000392805	0.123341
AAEL018042	AAEL018042-RB	1.14769	2.21558	0.000183901	0.00470734	1
AAEL027400	AAEL027400-RD	1.14152	2.20613	7.27423e-07	6.93296e-05	0.013034
AAEL009334	AAEL009334-RB	1.14132	2.20583	0.000232183	0.00559926	1
AAEL020942	AAEL020942-RC	1.1395	2.20305	0.000138505	0.00382765	1
AAEL025391	AAEL025391-RC	1.13896	2.20223	1.56508e-12	1.21927e-09	2.80431e-08
AAEL019812	AAEL019812-RD	1.13644	2.19838	1.43697e-11	8.3057e-09	2.57477e-07
AAEL001964	AAEL001964-RB	1.13091	2.18997	0.00129103	0.0200457	1
AAEL011867	AAEL011867-RA	1.12405	2.17958	7.80837e-05	0.00248509	1
AAEL026737	AAEL026737-RA	1.12017	2.17373	0.0030131	0.0359925	1
AAEL010523	AAEL010523-RB	1.11912	2.17214	0.00034685	0.00746977	1
AAEL006051	AAEL006051-RA	1.11844	2.17112	0.00296987	0.0356414	1
AAEL006476	AAEL006476-RB	1.11744	2.16962	6.89963e-05	0.00227816	1
AAEL002538	AAEL002538-RA	1.11177	2.1611	0.000218496	0.00533381	1
SRPN6	AAEL010769-RD	1.11173	2.16104	0.000328438	0.00721195	1
AAEL009645	AAEL009645-RC	1.10114	2.14524	8.1451e-07	7.60125e-05	0.0145944
CYP6Z9	AAEL009129-RB	1.10049	2.14428	3.13765e-08	5.6728e-06	0.000562204
AAEL009660	AAEL009660-RD	1.09898	2.14203	0.00286997	0.0348166	1
AAEL025609	AAEL025609-RF	1.09856	2.1414	0.00124889	0.0195608	1
AAEL025750	AAEL025750-RJ	1.0958	2.13731	1.65831e-05	0.000792361	0.297135
GSTE3	AAEL007947-RA	1.09395	2.13458	3.82659e-06	0.000246636	0.0685649
AAEL005575	AAEL005575-RA	1.08887	2.12707	0.000110404	0.00325036	1
AAEL020048	AAEL020048-RA	1.08552	2.12214	0.00472591	0.0492033	1
AAEL013434	AAEL013434-RE	1.08493	2.12127	7.88455e-08	1.17729e-05	0.00141275
AAEL010943	AAEL010943-RC	1.08296	2.11838	0.00105748	0.0172411	1
AAEL020445	AAEL020445-RA	1.08239	2.11754	0.00195099	0.0267262	1
AAEL003722	AAEL003722-RC	1.07946	2.11325	5.42623e-06	0.000324091	0.0972273
AAEL010067	AAEL010067-RA	1.07757	2.11048	0.000163016	0.00429547	1
CLIPC11	AAEL011593-RA	1.07716	2.10988	0.00131448	0.0203393	1
AAEL020800	AAEL020800-RA	1.077	2.10964	5.49022e-10	1.96748e-07	9.83738e-06
AAEL011086	AAEL011086-RA	1.07621	2.10848	0.000457331	0.00923286	1
AAEL011563	AAEL011563-RC	1.07483	2.10648	3.6888e-06	0.0002425	0.0660959
AAEL012058	AAEL012058-RB	1.07467	2.10624	0.00355083	0.0402682	1
AAEL007407	AAEL007407-RC	1.07361	2.10469	1.74863e-05	0.000831085	0.313319
AAEL008278	AAEL008278-RA	1.0686	2.0974	0.00178764	0.025142	1
Gr20	AAEL007935-RC	1.06636	2.09414	0.00374532	0.0418187	1
AAEL005199	AAEL005199-RA	1.06508	2.09228	0.00238145	0.0307649	1
AAEL010205	AAEL010205-RB	1.06382	2.09046	3.88101e-12	2.67461e-09	6.95399e-08
AAEL009467	AAEL009467-RA	1.06185	2.08761	4.03083e-05	0.0015208	0.722244
TOLL11	AAEL009551-RB	1.06147	2.08705	0.000221176	0.00537726	1
AAEL010050	AAEL010050-RA	1.06098	2.08635	0.000208408	0.00517531	1
AAEL000304	AAEL000304-RF	1.0602	2.08522	9.92272e-09	2.27943e-06	0.000177795
AAEL011369	AAEL011369-RE	1.05995	2.08487	1.61474e-08	3.4859e-06	0.00028933
AAEL012556	AAEL012556-RA	1.05901	2.08351	1.03524e-05	0.000543973	0.185495
AAEL001794	AAEL001794-RB	1.05503	2.07776	0.000333384	0.00728485	1
IMD	AAEL010083-RA	1.0543	2.07672	5.23011e-09	1.3199e-06	9.37131e-05
AAEL024456	AAEL024456-RA	1.05377	2.07595	1.70861e-06	0.000138529	0.0306149
AAEL018026	AAEL018026-RC	1.05312	2.07501	2.32285e-05	0.00100777	0.416208
AAEL023370	AAEL023370-RA	1.04359	2.06136	0.000279538	0.00638059	1
CLIPB45	AAEL001077-RA	1.04224	2.05942	0.00272132	0.0336343	1
AAEL023104	AAEL023104-RA	1.04146	2.05831	0.00283571	0.0345413	1
AAEL006507	AAEL006507-RA	1.04105	2.05772	0.00198783	0.0270515	1
AAEL012774	AAEL012774-RA	1.03464	2.0486	0.0017836	0.0251196	1
AAEL005593	AAEL005593-RC	1.03183	2.04461	1.69339e-08	3.56967e-06	0.000303422
AAEL025908	AAEL025908-RA	1.03144	2.04407	0.00122288	0.0192038	1
AAEL019452	AAEL019452-RA	1.03059	2.04287	0.000330031	0.00722626	1
AAEL022475	AAEL022475-RA	1.02558	2.03578	2.60437e-05	0.00110581	0.46665
AAEL024583	AAEL024583-RB	1.02546	2.03562	3.21965e-15	5.42536e-12	5.76896e-11
AAEL006339	AAEL006339-RA	1.0251	2.03509	0.0020459	0.027625	1
AAEL009751	AAEL009751-RA	1.0223	2.03115	0.000974584	0.0162141	1
AAEL010710	AAEL010710-RC	1.02102	2.02935	0.00276836	0.034045	1
AAEL002288	AAEL002288-RB	1.02031	2.02835	0.000550194	0.0106577	1
AAEL010627	AAEL010627-RC	1.01951	2.02724	0.00201248	0.027318	1
AAEL013525	AAEL013525-RA	1.01773	2.02473	1.23165e-10	5.65864e-08	2.20687e-06
AAEL005206	AAEL005206-RK	1.01552	2.02163	0.00011214	0.0032832	1
AAEL002512	AAEL002512-RA	1.01531	2.02134	0.00244948	0.0312685	1
AAEL024560	AAEL024560-RB	1.01362	2.01897	0.000271431	0.00625566	1
AAEL025995	AAEL025995-RA	1.00895	2.01245	0.00203051	0.0275002	1
AAEL010306	AAEL010306-RA	1.00626	2.00869	0.000408746	0.00855597	1
AAEL027145	AAEL027145-RA	1.00388	2.00539	9.36275e-05	0.00284342	1
AAEL000314	AAEL000314-RB	1.00308	2.00428	6.25292e-08	9.83729e-06	0.0011204
AAEL017345	AAEL017345-RA	1.0023	2.0032	3.97366e-06	0.000252482	0.0712001
AAEL013987	AAEL013987-RA	1.00211	2.00292	2.49097e-07	2.89826e-05	0.00446332
AAEL026878	AAEL026878-RA	-1.02617	-2.03661	0.00206495	0.0277567	1
AAEL021138	AAEL021138-RA	-1.05429	-2.0767	4.37949e-11	2.17977e-08	7.84716e-07
AAEL012458	AAEL012458-RD	-1.05646	-2.07983	0.00185206	0.0257649	1
AAEL025983	AAEL025983-RA	-1.0626	-2.0887	0.000113693	0.00331563	1
GPRGBB1	AAEL007372-RB	-1.08228	-2.11738	4.48809e-08	7.58657e-06	0.000804177
AAEL026987	AAEL026987-RA	-1.08417	-2.12015	0.00286125	0.0347343	1
AAEL012082	AAEL012082-RB	-1.11029	-2.15889	0.000366159	0.00780123	1
AAEL012864	AAEL012864-RA	-1.11544	-2.16661	0.00197244	0.0268967	1
AAEL000861	AAEL000861-RD	-1.12392	-2.17938	0.000223372	0.00542327	1
AAEL026814	AAEL026814-RA	-1.12762	-2.18498	0.0045835	0.0482817	1
AAEL017192	AAEL017192-RC	-1.14279	-2.20807	2.05129e-05	0.000930505	0.36755
AAEL023325	AAEL023325-RA	-1.19283	-2.28601	0.000427596	0.0088268	1
AAEL014069	AAEL014069-RA	-1.20284	-2.30193	0.00385574	0.0427335	1
AAEL010084	AAEL010084-RA	-1.20938	-2.31238	0.000432958	0.0088945	1
AAEL020083	AAEL020083-RA	-1.21251	-2.31741	0.0010095	0.0166803	1
AAEL006178	AAEL006178-RK	-1.23064	-2.34671	0.00115169	0.0183797	1
AAEL021067	AAEL021067-RA	-1.24308	-2.36704	0.00411081	0.0445868	1
AAEL013606	AAEL013606-RB	-1.25096	-2.38	0.00140463	0.0213109	1
AAEL021195	AAEL021195-RA	-1.2788	-2.42638	0.00303633	0.036166	1
AAEL011440	AAEL011440-RB	-1.28577	-2.43812	0.000524518	0.0103165	1
Orco	AAEL005776-RA	-1.29871	-2.46008	0.00370937	0.0415979	1
AAEL026580	AAEL026580-RA	-1.3257	-2.50654	0.00152903	0.0226015	1
AAEL006597	AAEL006597-RA	-1.33258	-2.51854	0.00365847	0.0412537	1
AAEL015150	AAEL015150-RA	-1.34439	-2.53923	0.00310283	0.0366731	1
AAEL025015	AAEL025015-RA	-1.34782	-2.54528	0.00143538	0.021704	1
AAEL024522	AAEL024522-RB	-1.35767	-2.56272	0.00479372	0.0497487	1
AAEL020158	AAEL020158-RA	-1.36894	-2.5828	0.00110606	0.0177432	1
AAEL027698	AAEL027698-RB	-1.37285	-2.58981	0.00251752	0.0319417	1
SCRB1	AAEL005374-RB	-1.37472	-2.59318	0.00453407	0.0480434	1
AAEL014136	AAEL014136-RA	-1.40455	-2.64735	0.00164831	0.0238234	1
AAEL007508	AAEL007508-RA	-1.42452	-2.68425	0.00471331	0.0491707	1
AAEL020003	AAEL020003-RE	-1.44456	-2.7218	2.80474e-07	3.20424e-05	0.00502552
AAEL000717	AAEL000717-RC	-1.45729	-2.74592	6.50481e-10	2.28536e-07	1.16553e-05
AAEL005762	AAEL005762-RA	-1.48443	-2.79807	5.87343e-05	0.00203166	1
AAEL020500	AAEL020500-RA	-1.49408	-2.81684	0.00106657	0.0173262	1
AAEL025855	AAEL025855-RA	-1.52418	-2.87624	6.54902e-05	0.0021852	1
AAEL024207	AAEL024207-RA	-1.54116	-2.91029	8.15544e-05	0.00257724	1
AAEL027577	AAEL027577-RA	-1.5471	-2.92229	0.00297177	0.0356414	1
AAEL027482	AAEL027482-RA	-1.55405	-2.9364	0.000602037	0.0114151	1
AAEL022428	AAEL022428-RA	-1.55855	-2.94558	0.000712406	0.0128938	1
AAEL026458	AAEL026458-RA	-1.63478	-3.1054	0.00244231	0.0312134	1
AAEL013603	AAEL013603-RA	-1.63518	-3.10627	0.00483206	0.049989	1
AAEL027659	AAEL027659-RA	-1.66002	-3.16021	0.00395898	0.0435464	1
AAEL001268	AAEL001268-RH	-1.70368	-3.2573	0.000963983	0.0161427	1
MNSOD2	AAEL005108-RA	-1.71388	-3.28042	0.000244659	0.00579867	1
AAEL024111	AAEL024111-RA	-1.7149	-3.28274	0.000284362	0.00644407	1
AAEL005624	AAEL005624-RB	-1.75634	-3.3784	0.000275114	0.00630369	1
AAEL026555	AAEL026555-RA	-1.76615	-3.40144	0.000820365	0.014308	1
AAEL026466	AAEL026466-RA	-1.77795	-3.42938	0.00174608	0.0247714	1
AAEL021059	AAEL021059-RA	-1.81147	-3.51	0.000708923	0.0128568	1
AAEL023443	AAEL023443-RA	-1.82482	-3.54263	0.00241783	0.0310825	1
AAEL021876	AAEL021876-RA	-1.82845	-3.55155	3.24144e-05	0.00130914	0.580802
CLIPE9	AAEL001233-RA	-1.84825	-3.60062	0.00392991	0.0432531	1
AAEL011311	AAEL011311-RA	-2.1484	-4.43336	0.00231492	0.0300585	1
AAEL004841	AAEL004841-RA	-2.15388	-4.45025	2.32402e-07	2.75773e-05	0.00416417
AAEL009562	AAEL009562-RA	-2.18666	-4.55251	0.00359929	0.040689	1
AAEL025084	AAEL025084-RA	-2.20481	-4.61014	0.00170259	0.024386	1
AAEL020459	AAEL020459-RA	-2.23065	-4.69345	0.00190644	0.0263171	1
AAEL021523	AEL021523-RA	-2.24645	-4.74514	0.0011061	0.0177432	1
AAEL024146	AAEL024146-RD	-2.26081	-4.7926	2.49235e-05	0.00106582	0.446579
AAEL019483	AAEL019483-RA	-2.28434	-4.87141	5.81799e-05	0.00201927	1
AAEL006064	AAEL006064-RA	-2.28771	-4.8828	0.000952164	0.0160523	1
AAEL025794	AAEL025794-RA	-2.28797	-4.88368	0.00304555	0.0362352	1
AAEL009526	AAEL009526-RA	-2.29306	-4.90095	4.00078e-05	0.001516	0.716859
AAEL021850	AAEL021850-RA	-2.42138	-5.35681	0.00181675	0.0254118	1
AAEL009695	AAEL009695-RB	-2.51239	-5.70565	2.08365e-07	2.56366e-05	0.00373349
AAEL022344	AAEL022344-RA	-2.68624	-6.43633	0.00252922	0.0320054	1
AAEL026693	AAEL026693-RA	-2.7788	-6.86281	0.000295364	0.00663199	1
AAEL026239	AAEL026239-RA	-2.79574	-6.94387	0.000544725	0.0105746	1
AAEL027911	AAEL027911-RA	-2.81868	-7.05516	0.00247004	0.0314797	1
AAEL025887	AAEL025887-RA	-2.96598	-7.81357	0.000558732	0.0107881	1
AAEL024370	AAEL024370-RA	-3.14161	-8.82509	0.000161022	0.00427436	1
AAEL027104	AAEL027104-RA	-3.22435	-9.34601	0.00335647	0.0385768	1
AAEL021993	AAEL021993-RA	-3.35	-10.1965	0.00041452	0.00865662	1
AAEL004130	AAEL004130-RA	-3.45931	-10.9991	5.6862e-08	9.17885e-06	0.00101885
AAEL025654	AAEL025654-RA	-7.67573	-204.468	0.0023045	0.0300087	1
