# Supplementary material for: RNA-Seq analysis of blood meal induced gene-expression changes in Aedes aegypti ovaries
Source: BMC Genomics. 2021 May 27;22:396. doi: 10.1186/s12864-021-07551-z (PMC8161926; doi:10.1186/s12864-021-07551-z)
Supplement: Supplementary file 3 — Additional file 3: Table S3. Functional categories of DEGs. [file 12864_2021_7551_MOESM3_ESM.xlsx]

## Sheet: Enriched categories on day 3
Table S3. Functional categories of differentially expressed genes.
Enriched functional categories of differentially expressed genes on day 3
Molecular Function
Tags	GO ID	GO Name	GO Category	FDR	P-Value	Nr Test*
[OVER]	GO:0008233	peptidase activity	MOLECULAR_FUNCTION	1.00674e-06	3.84798e-08	148
[OVER]	GO:0016491	oxidoreductase activity	MOLECULAR_FUNCTION	1.50225e-06	5.83869e-08	171
[OVER]	GO:0016798	hydrolase activity, acting on glycosyl bonds	MOLECULAR_FUNCTION	0.0268689	0.00136162	35
[OVER]	GO:0036094	small molecule binding	MOLECULAR_FUNCTION	0.0366751	0.00189006	11
Biological Process
[OVER]	GO:0006261	DNA-dependent DNA replication	BIOLOGICAL_PROCESS	0.0101294	0.000500272	3
[OVER]	GO:0031324	negative regulation of cellular metabolic process	BIOLOGICAL_PROCESS	0.0320381	0.00163733	15
[OVER]	GO:0010605	negative regulation of macromolecule metabolic process	BIOLOGICAL_PROCESS	0.0407133	0.00210692	16
[OVER]	GO:0080090	regulation of primary metabolic process	BIOLOGICAL_PROCESS	0.0493667	0.00257593	22
Cellular Component
[OVER]	GO:0005615	extracellular space	CELLULAR_COMPONENT	0.000167096	7.46318e-06	196
[OVER]	GO:0098687	chromosomal region	CELLULAR_COMPONENT	0.0366719	0.00188203	3
*Nr Test = Number of annotated genes belonging to the test set.

## Sheet: Depleted categories on day 3
Depleted categories of differentially expressed genes on day 3
Molecular Function
Tags	GO ID	GO Name	GO Category	FDR	P-Value	Nr Test
[UNDER]	GO:0019899	enzyme binding	MOLECULAR_FUNCTION	1.3911e-34	1.46369e-36	242
[UNDER]	GO:0003677	DNA binding	MOLECULAR_FUNCTION	8.19521e-19	1.74216e-20	173
[UNDER]	GO:0016301	kinase activity	MOLECULAR_FUNCTION	1.45167e-17	3.33538e-19	47
[UNDER]	GO:0043167	ion binding	MOLECULAR_FUNCTION	3.06411e-16	7.36914e-18	559
[UNDER]	GO:0008092	cytoskeletal protein binding	MOLECULAR_FUNCTION	3.37808e-12	9.86513e-14	136
[UNDER]	GO:0030234	enzyme regulator activity	MOLECULAR_FUNCTION	1.74596e-10	5.62365e-12	81
[UNDER]	GO:0008134	transcription factor binding	MOLECULAR_FUNCTION	4.51293e-09	1.62803e-10	97
[UNDER]	GO:0003729	mRNA binding	MOLECULAR_FUNCTION	2.80292e-07	1.04124e-08	21
[UNDER]	GO:0030674	protein-macromolecule adaptor activity	MOLECULAR_FUNCTION	2.81349e-07	1.05725e-08	22
[UNDER]	GO:0008289	lipid binding	MOLECULAR_FUNCTION	1.43177e-06	5.53399e-08	94
[UNDER]	GO:0003735	structural constituent of ribosome	MOLECULAR_FUNCTION	1.10353e-05	4.43118e-07	2
[UNDER]	GO:0042393	histone binding	MOLECULAR_FUNCTION	1.37309e-05	5.54307e-07	16
[UNDER]	GO:0008168	methyltransferase activity	MOLECULAR_FUNCTION	0.000138237	6.14453e-06	7
[UNDER]	GO:0003700	DNA-binding transcription factor activity	MOLECULAR_FUNCTION	0.000202803	9.14507e-06	101
[UNDER]	GO:0032182	ubiquitin-like protein binding	MOLECULAR_FUNCTION	0.000311105	1.40956e-05	3
[UNDER]	GO:0016874	ligase activity	MOLECULAR_FUNCTION	0.0015455	7.20354e-05	6
[UNDER]	GO:0016791	phosphatase activity	MOLECULAR_FUNCTION	0.00316899	0.000150386	25
[UNDER]	GO:0008135	translation factor activity, RNA binding	MOLECULAR_FUNCTION	0.00338044	0.000161146	1
[UNDER]	GO:0016779	nucleotidyltransferase activity	MOLECULAR_FUNCTION	0.00357277	0.000171082	2
[UNDER]	GO:0004386	helicase activity	MOLECULAR_FUNCTION	0.00923167	0.000449987	5
[UNDER]	GO:0003924	GTPase activity	MOLECULAR_FUNCTION	0.00981911	0.000480729	19
Biological Process
[UNDER]	GO:0006464	cellular protein modification process	BIOLOGICAL_PROCESS	1.79333e-51	1.19376e-53	294
[UNDER]	GO:0051276	chromosome organization	BIOLOGICAL_PROCESS	4.97243e-38	4.8048e-40	87
[UNDER]	GO:0030154	cell differentiation	BIOLOGICAL_PROCESS	2.0692e-33	2.44377e-35	583
[UNDER]	GO:0008219	cell death	BIOLOGICAL_PROCESS	7.3761e-30	1.01368e-31	213
[UNDER]	GO:0007165	signal transduction	BIOLOGICAL_PROCESS	1.76163e-29	2.49662e-31	537
[UNDER]	GO:0016192	vesicle-mediated transport	BIOLOGICAL_PROCESS	1.71042e-26	2.82805e-28	182
[UNDER]	GO:0007010	cytoskeleton organization	BIOLOGICAL_PROCESS	5.72383e-24	1.02014e-25	186
[UNDER]	GO:0000003	reproduction	BIOLOGICAL_PROCESS	7.07286e-24	1.27576e-25	361
[UNDER]	GO:0000902	cell morphogenesis	BIOLOGICAL_PROCESS	1.0873e-22	2.00789e-24	212
[UNDER]	GO:0040007	growth	BIOLOGICAL_PROCESS	1.86081e-22	3.51624e-24	193
[UNDER]	GO:0007267	cell-cell signaling	BIOLOGICAL_PROCESS	2.49424e-22	4.76674e-24	215
[UNDER]	GO:0006950	response to stress	BIOLOGICAL_PROCESS	2.6326e-20	5.42687e-22	554
[UNDER]	GO:0051301	cell division	BIOLOGICAL_PROCESS	3.4338e-19	7.22594e-21	64
[UNDER]	GO:0008283	cell population proliferation	BIOLOGICAL_PROCESS	1.31956e-18	2.83351e-20	218
[UNDER]	GO:0048870	cell motility	BIOLOGICAL_PROCESS	1.65542e-18	3.62579e-20	216
[UNDER]	GO:0042592	homeostatic process	BIOLOGICAL_PROCESS	2.15456e-18	4.76528e-20	259
[UNDER]	GO:0007059	chromosome segregation	BIOLOGICAL_PROCESS	5.09762e-17	1.19313e-18	14
[UNDER]	GO:0006914	autophagy	BIOLOGICAL_PROCESS	1.87277e-16	4.46376e-18	36
[UNDER]	GO:0006412	translation	BIOLOGICAL_PROCESS	8.14075e-15	2.11516e-16	26
[UNDER]	GO:0006259	DNA metabolic process	BIOLOGICAL_PROCESS	6.17271e-13	1.76287e-14	74
[UNDER]	GO:0048646	anatomical structure formation involved in morphogenesis	BIOLOGICAL_PROCESS	1.05605e-12	3.03866e-14	240
[UNDER]	GO:0002376	immune system process	BIOLOGICAL_PROCESS	1.37371e-12	3.98221e-14	356
[UNDER]	GO:0009790	embryo development	BIOLOGICAL_PROCESS	3.49928e-12	1.02942e-13	283
[UNDER]	GO:0034655	nucleobase-containing compound catabolic process	BIOLOGICAL_PROCESS	3.96499e-11	1.24305e-12	28
[UNDER]	GO:0007005	mitochondrion organization	BIOLOGICAL_PROCESS	1.97734e-10	6.4186e-12	34
[UNDER]	GO:0055085	transmembrane transport	BIOLOGICAL_PROCESS	2.04451e-10	6.71699e-12	66
[UNDER]	GO:0021700	developmental maturation	BIOLOGICAL_PROCESS	2.13666e-10	7.11148e-12	69
[UNDER]	GO:0006397	mRNA processing	BIOLOGICAL_PROCESS	4.37767e-10	1.48627e-11	23
[UNDER]	GO:0006913	nucleocytoplasmic transport	BIOLOGICAL_PROCESS	4.38951e-10	1.51753e-11	35
[UNDER]	GO:0042254	ribosome biogenesis	BIOLOGICAL_PROCESS	5.19679e-09	1.88589e-10	9
[UNDER]	GO:0007155	cell adhesion	BIOLOGICAL_PROCESS	7.2293e-09	2.65452e-10	160
[UNDER]	GO:0044403	symbiotic process	BIOLOGICAL_PROCESS	2.24229e-08	8.28159e-10	41
[UNDER]	GO:0007568	aging	BIOLOGICAL_PROCESS	1.41567e-06	5.44139e-08	78
[UNDER]	GO:0006091	generation of precursor metabolites and energy	BIOLOGICAL_PROCESS	1.01285e-05	4.04529e-07	40
[UNDER]	GO:0034330	cell junction organization	BIOLOGICAL_PROCESS	1.99241e-05	8.12878e-07	59
[UNDER]	GO:0006605	protein targeting	BIOLOGICAL_PROCESS	4.20931e-05	1.73543e-06	29
[UNDER]	GO:0050877	nervous system process	BIOLOGICAL_PROCESS	4.20931e-05	1.73445e-06	249
[UNDER]	GO:0003013	circulatory system process	BIOLOGICAL_PROCESS	6.9146e-05	2.91016e-06	110
[UNDER]	GO:0140014	mitotic nuclear division	BIOLOGICAL_PROCESS	7.56995e-05	3.20224e-06	27
[UNDER]	GO:0006399	tRNA metabolic process	BIOLOGICAL_PROCESS	0.00096561	4.45794e-05	5
[UNDER]	GO:0007009	plasma membrane organization	BIOLOGICAL_PROCESS	0.00118453	5.49408e-05	15
[UNDER]	GO:0005975	carbohydrate metabolic process	BIOLOGICAL_PROCESS	0.0015455	7.23468e-05	85
[UNDER]	GO:0044281	small molecule metabolic process	BIOLOGICAL_PROCESS	0.0018066	8.49571e-05	276
[UNDER]	GO:0007034	vacuolar transport	BIOLOGICAL_PROCESS	0.0117289	0.000584305	16
[UNDER]	GO:0043473	pigmentation	BIOLOGICAL_PROCESS	0.0157613	0.000788572	36
[UNDER]	GO:0022618	ribonucleoprotein complex assembly	BIOLOGICAL_PROCESS	0.0228819	0.00115466	13
Cellular Component
[UNDER]	GO:0032991	protein-containing complex	CELLULAR_COMPONENT	1.36347e-81	2.63502e-84	375
[UNDER]	GO:0005829	cytosol	CELLULAR_COMPONENT	1.31873e-78	2.83171e-81	275
[UNDER]	GO:0005654	nucleoplasm	CELLULAR_COMPONENT	1.18296e-69	4.3183e-72	210
[UNDER]	GO:0005730	nucleolus	CELLULAR_COMPONENT	2.56905e-25	4.4684e-27	59
[UNDER]	GO:0005739	mitochondrion	CELLULAR_COMPONENT	6.05223e-21	1.19563e-22	110
[UNDER]	GO:0005794	Golgi apparatus	CELLULAR_COMPONENT	7.74608e-18	1.75459e-19	145
[UNDER]	GO:0005886	plasma membrane	CELLULAR_COMPONENT	7.73506e-15	1.97653e-16	539
[UNDER]	GO:0005815	microtubule organizing center	CELLULAR_COMPONENT	1.03963e-13	2.90212e-15	63
[UNDER]	GO:0005783	endoplasmic reticulum	CELLULAR_COMPONENT	4.05988e-13	1.15075e-14	135
[UNDER]	GO:0005768	endosome	CELLULAR_COMPONENT	2.40141e-11	7.16761e-13	130
[UNDER]	GO:0000228	nuclear chromosome	CELLULAR_COMPONENT	2.06786e-10	6.8381e-12	104
[UNDER]	GO:0005635	nuclear envelope	CELLULAR_COMPONENT	7.60267e-10	2.67734e-11	35
[UNDER]	GO:0005929	cilium	CELLULAR_COMPONENT	5.96306e-06	2.36883e-07	76
[UNDER]	GO:0005840	ribosome	CELLULAR_COMPONENT	4.253e-05	1.76257e-06	10
[UNDER]	GO:0009536	plastid	CELLULAR_COMPONENT	0.00859371	0.0004152	27
[UNDER]	GO:0005773	vacuole	CELLULAR_COMPONENT	0.00886642	0.000430279	113

## Sheet: Enriched categories on day 10
Enriched functional categories on day 10
Tags	GO ID	GO Name	GO Category	FDR	P-Value	Nr Test
[OVER]	GO:0008233	peptidase activity	MOLECULAR_FUNCTION	4.31755e-06	5.28453e-08	35
[OVER]	GO:0005576	extracellular region	CELLULAR_COMPONENT	0.0041512	8.97617e-05	72

## Sheet: depleted categories on day 10
Depleted functional categories of differentially expressed genes on day 10
Molecular Function
Tags	GO ID	GO Name	GO Category	FDR	P-Value	Nr Test
[UNDER]	GO:0019899	enzyme binding	MOLECULAR_FUNCTION	0.000136034	2.07396e-06	30
[UNDER]	GO:0016301	kinase activity	MOLECULAR_FUNCTION	0.001828	3.61125e-05	3
[UNDER]	GO:0003723	RNA binding	MOLECULAR_FUNCTION	0.00223846	4.47018e-05	4
[UNDER]	GO:0043167	ion binding	MOLECULAR_FUNCTION	0.00744469	0.000180642	68
[UNDER]	GO:0008092	cytoskeletal protein binding	MOLECULAR_FUNCTION	0.0226734	0.00062319	14
[UNDER]	GO:0030674	protein-macromolecule adaptor activity	MOLECULAR_FUNCTION	0.0273187	0.000768467	0
Biological Process
[UNDER]	GO:0015031	protein transport	BIOLOGICAL_PROCESS	6.9453e-07	6.64186e-09	11
[UNDER]	GO:0006464	cellular protein modification process	BIOLOGICAL_PROCESS	2.52088e-06	2.73659e-08	38
[UNDER]	GO:0030154	cell differentiation	BIOLOGICAL_PROCESS	1.08934e-05	1.49705e-07	70
[UNDER]	GO:0008219	cell death	BIOLOGICAL_PROCESS	1.69852e-05	2.3707e-07	22
[UNDER]	GO:0016192	vesicle-mediated transport	BIOLOGICAL_PROCESS	3.73374e-05	5.61223e-07	18
[UNDER]	GO:0007165	signal transduction	BIOLOGICAL_PROCESS	0.000143441	2.21768e-06	66
[UNDER]	GO:0044248	cellular catabolic process	BIOLOGICAL_PROCESS	0.000242903	4.01622e-06	6
[UNDER]	GO:0007010	cytoskeleton organization	BIOLOGICAL_PROCESS	0.000335396	5.68956e-06	20
[UNDER]	GO:0000278	mitotic cell cycle	BIOLOGICAL_PROCESS	0.000461025	8.09621e-06	12
[UNDER]	GO:0051276	chromosome organization	BIOLOGICAL_PROCESS	0.000461025	8.11769e-06	12
[UNDER]	GO:0065003	protein-containing complex assembly	BIOLOGICAL_PROCESS	0.000920275	1.69275e-05	21
[UNDER]	GO:0042592	homeostatic process	BIOLOGICAL_PROCESS	0.00129699	2.45083e-05	28
[UNDER]	GO:0040007	growth	BIOLOGICAL_PROCESS	0.00140149	2.67839e-05	22
[UNDER]	GO:0008283	cell population proliferation	BIOLOGICAL_PROCESS	0.00243254	5.01447e-05	24
[UNDER]	GO:0006259	DNA metabolic process	BIOLOGICAL_PROCESS	0.00254578	5.30257e-05	5
[UNDER]	GO:0007005	mitochondrion organization	BIOLOGICAL_PROCESS	0.00646362	0.000143459	1
[UNDER]	GO:0006412	translation	BIOLOGICAL_PROCESS	0.00646362	0.000148302	1
[UNDER]	GO:0000902	cell morphogenesis	BIOLOGICAL_PROCESS	0.00883473	0.000220062	27
[UNDER]	GO:0061024	membrane organization	BIOLOGICAL_PROCESS	0.00955453	0.000240043	8
[UNDER]	GO:0006091	generation of precursor metabolites and energy	BIOLOGICAL_PROCESS	0.016558	0.000437328	1
[UNDER]	GO:0016070	RNA metabolic process	BIOLOGICAL_PROCESS	0.0171007	0.000455334	2
[UNDER]	GO:0009790	embryo development	BIOLOGICAL_PROCESS	0.0185323	0.00049743	32
[UNDER]	GO:0000003	reproduction	BIOLOGICAL_PROCESS	0.0194051	0.000525025	49
[UNDER]	GO:0055085	transmembrane transport	BIOLOGICAL_PROCESS	0.0197512	0.00053863	5
[UNDER]	GO:0006913	nucleocytoplasmic transport	BIOLOGICAL_PROCESS	0.0318005	0.000908196	2
[UNDER]	GO:0007059	chromosome segregation	BIOLOGICAL_PROCESS	0.0321952	0.000926381	1
[UNDER]	GO:0048646	anatomical structure formation involved in morphogenesis	BIOLOGICAL_PROCESS	0.0356218	0.00104793	28
[UNDER]	GO:0007267	cell-cell signaling	BIOLOGICAL_PROCESS	0.0431194	0.00128701	30
Cellular component
[UNDER]	GO:0005829	cytosol	CELLULAR_COMPONENT	7.97e-14	6.85e-17	26
[UNDER]	GO:0032991	protein-containing complex	CELLULAR_COMPONENT	1.03e-10	2.43e-13	46
[UNDER]	GO:0005654	nucleoplasm	CELLULAR_COMPONENT	1.9e-07	1.35e-09	29
[UNDER]	GO:0005739	mitochondrion	CELLULAR_COMPONENT	2.52e-06	2.76e-08	6
[UNDER]	GO:0005783	endoplasmic reticulum	CELLULAR_COMPONENT	0.00332485	7e-05	12
[UNDER]	GO:0005730	nucleolus	CELLULAR_COMPONENT	0.0041512	9e-05	7
[UNDER]	GO:0005886	plasma membrane	CELLULAR_COMPONENT	0.00646362	0.000147	64
[UNDER]	GO:0005856	cytoskeleton	CELLULAR_COMPONENT	0.00980402	0.000251	28
[UNDER]	GO:0005794	Golgi apparatus	CELLULAR_COMPONENT	0.0142953	0.000374	17
[UNDER]	GO:0005635	nuclear envelope	CELLULAR_COMPONENT	0.045146	0.00135719	2

## Sheet: Enriched categories on day 20
Enriched functional categories of differentially expressed genes on day 20
Tags	GO ID	GO Name	GO Category	FDR	P-Value	Nr Test
[OVER]	GO:0008233	peptidase activity	MOLECULAR_FUNCTION	0.000357935	3.91984e-06	35
[OVER]	GO:0005615	extracellular space	CELLULAR_COMPONENT	0.0014727	1.77091e-05	45

## Sheet: Depleted categories on day 20
Depleted functional categories of differentially expressed genes on day 20
Molecular Function
Tags	GO ID	GO Name	GO Category	FDR	P-Value	Nr Test
[UNDER]	GO:0003723	RNA binding	MOLECULAR_FUNCTION	3.75e-05	3.55e-07	3
[UNDER]	GO:0003677	DNA binding	MOLECULAR_FUNCTION	0.00502601	7.12e-05	25
[UNDER]	GO:0016772	transferase activity, transferring phosphorus-containing groups	MOLECULAR_FUNCTION	0.0192096	0.000346	8
[UNDER]	GO:0043167	ion binding	MOLECULAR_FUNCTION	0.0264323	0.000511	87
[UNDER]	GO:0019899	enzyme binding	MOLECULAR_FUNCTION	0.0487854	0.00101614	49
Biological Process
[UNDER]	GO:0009058	biosynthetic process	BIOLOGICAL_PROCESS	3.95183e-07	2.03659e-09	83
[UNDER]	GO:0065003	protein-containing complex assembly	BIOLOGICAL_PROCESS	5.48897e-07	3.18022e-09	19
[UNDER]	GO:0051276	chromosome organization	BIOLOGICAL_PROCESS	0.000194236	2.04371e-06	15
[UNDER]	GO:0006464	cellular protein modification process	BIOLOGICAL_PROCESS	0.000867565	1.02461e-05	58
[UNDER]	GO:0000278	mitotic cell cycle	BIOLOGICAL_PROCESS	0.00265047	3.35791e-05	18
[UNDER]	GO:0030154	cell differentiation	BIOLOGICAL_PROCESS	0.00525952	7.67978e-05	100
[UNDER]	GO:0065007	biological regulation	BIOLOGICAL_PROCESS	0.00713737	0.000108815	112
[UNDER]	GO:0015031	protein transport	BIOLOGICAL_PROCESS	0.0149134	0.000259392	27
[UNDER]	GO:0006397	mRNA processing	BIOLOGICAL_PROCESS	0.0183196	0.000326503	1
[UNDER]	GO:0007010	cytoskeleton organization	BIOLOGICAL_PROCESS	0.0204826	0.00037385	32
[UNDER]	GO:0009790	embryo development	BIOLOGICAL_PROCESS	0.0227673	0.00042044	40
[UNDER]	GO:0000902	cell morphogenesis	BIOLOGICAL_PROCESS	0.0240193	0.000448718	36
[UNDER]	GO:0006913	nucleocytoplasmic transport	BIOLOGICAL_PROCESS	0.0297193	0.00058711	3
[UNDER]	GO:0022613	ribonucleoprotein complex biogenesis	BIOLOGICAL_PROCESS	0.0322023	0.000644234	1
[UNDER]	GO:0000003	reproduction	BIOLOGICAL_PROCESS	0.0324894	0.000662764	62
[UNDER]	GO:0007059	chromosome segregation	BIOLOGICAL_PROCESS	0.0449575	0.000926759	2
[UNDER]	GO:0051301	cell division	BIOLOGICAL_PROCESS	0.0498254	0.0010485	11
Cellular Component
[UNDER]	GO:0032991	protein-containing complex	CELLULAR_COMPONENT	8.84128e-11	2.46804e-13	61
[UNDER]	GO:0005654	nucleoplasm	CELLULAR_COMPONENT	1.13071e-10	3.39918e-13	31
[UNDER]	GO:0005829	cytosol	CELLULAR_COMPONENT	5.76952e-10	1.85834e-12	46
[UNDER]	GO:0005694	chromosome	CELLULAR_COMPONENT	0.00580346	8.72326e-05	20
[UNDER]	GO:0005856	cytoskeleton	CELLULAR_COMPONENT	0.00826098	0.00012772	35
[UNDER]	GO:0005794	Golgi apparatus	CELLULAR_COMPONENT	0.0322023	0.000649993	23
