# Supplementary material for: RNA-Seq analysis of blood meal induced gene-expression changes in Aedes aegypti ovaries
Source: BMC Genomics. 2021 May 27;22:396. doi: 10.1186/s12864-021-07551-z (PMC8161926; doi:10.1186/s12864-021-07551-z)
Supplement: Supplementary file 4 — Additional file 4: Table S4. Differential expression of LncRNAs at three time points. [file 12864_2021_7551_MOESM4_ESM.xlsx]

## Sheet: LncRNA (combined)
Table S4. Differential expression of LncRNAs at three time points.
Day 3		Day 10			Day 20			Days 3, 10 & 20 common
Name	Fold change		Fold change			Fold change			Fold change on
									Day 3	Day 10	Day 20
AAEL022783	653	AAEL025361	30		AAEL022838	47		AAEL022783	653	7	5
AAEL025196	353	AAEL022783	7		AAEL025361	22		AAEL025361	107	30	22
AAEL022922	268	AAEL022461	5		AAEL022834	8		AAEL026394	25	4	4
AAEL021936	234	AAEL021781	5		AAEL026265	7		AAEL022995	4	4	3
AAEL026353	230	AAEL022947	5		AAEL022783	5		AAEL022947	3	5	4
AAEL025169	184	AAEL023097	4		AAEL026394	4		AAEL020048	3	2	2
AAEL021772	159	AAEL026394	4		AAEL022334	4		AAEL025015	-2	-3	-3
AAEL021216	143	AAEL025033	4		AAEL020717	4		AAEL026580	-2	-3	-3
AAEL025730	127	AAEL022995	4		AAEL021800	4		AAEL026555	-3	-3	-3
AAEL025361	107	AAEL020805	4		AAEL022947	4		AAEL026814	-4	-4	-2
AAEL027021	106	AAEL027270	4		AAEL022995	3		AAEL024146	-4	-6	-5
AAEL025639	103	AAEL020596	3		AAEL023999	3		AAEL027659	-5	-10	-3
AAEL020267	99	AAEL028195	3		AAEL026661	3		AAEL021059	-7	-6	-4
AAEL027246	95	AAEL020809	3		AAEL024252	3
AAEL024548	68	AAEL022778	3		AAEL024888	2
AAEL026674	67	AAEL024877	3		AAEL026161	2
AAEL027422	66	AAEL026868	3		AAEL022797	2
AAEL022903	58	AAEL026232	3		AAEL020888	2
AAEL028076	52	AAEL027700	2		AAEL023659	2
AAEL021192	51	AAEL025861	2		AAEL020048	2
AAEL021055	49	AAEL022650	2		AAEL020445	2
AAEL026238	49	AAEL024769	2		AAEL024456	2
AAEL026896	48	AAEL020048	2		AAEL025995	2
AAEL021072	27	AAEL026403	2		AAEL026814	-2
AAEL020717	26	AAEL021848	-2		AAEL026580	-3
AAEL026394	25	AAEL020756	-2		AAEL025015	-3
AAEL023324	24	AAEL026909	-2		AAEL024522	-3
AAEL026414	24	AAEL025015	-3		AAEL027577	-3
AAEL022995	23	AAEL026580	-3		AAEL022428	-3
AAEL021470	21	AAEL026555	-3		AAEL027659	-3
AAEL021766	21	AAEL025218	-3		AAEL024111	-3
AAEL023963	21	AAEL026814	-4		AAEL026555	-3
AAEL020241	19	AAEL021511	-5		AAEL021059	-4
AAEL025317	18	AAEL025070	-5		AAEL023443	-4
AAEL024466	17	AAEL024633	-5		AAEL021876	-4
AAEL023029	16	AAEL021059	-6		AAEL025084	-5
AAEL023461	15	AAEL024146	-6		AAEL021523	-5
AAEL026248	15	AAEL027659	-10		AAEL024146	-5
AAEL022411	14	AAEL020308	-10		AAEL021850	-5
AAEL024152	14	AAEL023754	-11		AAEL022344	-6
AAEL027493	14	AAEL022684	-24		AAEL026693	-7
AAEL027563	13				AAEL026239	-7
AAEL023660	13				AAEL027911	-7
AAEL021122	16				AAEL027104	-9
AAEL020874	12
AAEL023794	12
AAEL026265	12
AAEL020513	12
AAEL023427	11
AAEL021069	11
AAEL023377	11
AAEL027612	11
AAEL026959	11
AAEL025685	11
AAEL020490	10
AAEL022624	10
AAEL026290	10
AAEL025936	10
AAEL024613	10
AAEL023492	9
AAEL026065	9
AAEL024901	9
AAEL022279	9
AAEL022148	9
AAEL025048	9
AAEL020097	9
AAEL025347	9
AAEL027795	9
AAEL022829	8
AAEL021753	8
AAEL024304	8
AAEL025338	8
AAEL020983	8
AAEL020999	8
AAEL025184	8
AAEL022502	8
AAEL025316	8
AAEL024178	8
AAEL025894	8
AAEL023339	8
AAEL026502	8
AAEL020807	7
AAEL023999	7
AAEL026735	7
AAEL025746	7
AAEL020139	7
AAEL023930	7
AAEL023691	7
AAEL026957	7
AAEL026190	7
AAEL027274	7
AAEL026464	7
AAEL027634	7
AAEL026877	7
AAEL026923	7
AAEL021921	7
AAEL020839	7
AAEL022334	7
AAEL022112	7
AAEL020247	7
AAEL020569	7
AAEL026660	7
AAEL028007	7
AAEL021285	7
AAEL025411	7
AAEL026599	7
AAEL024554	7
AAEL025975	6
AAEL025310	6
AAEL028114	6
AAEL026346	6
AAEL023300	6
AAEL027753	6
AAEL022797	6
AAEL028166	6
AAEL027415	6
AAEL023111	6
AAEL020777	6
AAEL020481	6
AAEL028195	6
AAEL020805	6
AAEL020380	6
AAEL027823	6
AAEL026124	6
AAEL022591	6
AAEL027574	6
AAEL024702	5
AAEL023236	5
AAEL020908	5
AAEL021961	5
AAEL024688	5
AAEL021076	5
AAEL020268	5
AAEL020688	5
AAEL020074	5
AAEL026386	5
AAEL027456	5
AAEL025568	5
AAEL020444	5
AAEL024079	5
AAEL020304	5
AAEL023184	5
AAEL025418	5
AAEL027599	5
AAEL021800	5
AAEL020471	5
AAEL023893	5
AAEL021360	5
AAEL026941	5
AAEL025586	5
AAEL023315	5
AAEL022570	5
AAEL027989	5
AAEL020819	5
AAEL024238	5
AAEL020357	5
AAEL025628	5
AAEL022495	5
AAEL026379	5
AAEL023896	5
AAEL020053	5
AAEL024243	5
AAEL027345	5
AAEL026179	5
AAEL025329	5
AAEL025145	5
AAEL020286	5
AAEL023820	5
AAEL023025	5
AAEL026745	5
AAEL024974	5
AAEL026519	5
AAEL024952	5
AAEL020875	5
AAEL024250	5
AAEL020147	5
AAEL027859	4
AAEL022809	4
AAEL024510	4
AAEL020331	4
AAEL026373	4
AAEL025804	4
AAEL021077	4
AAEL026724	4
AAEL022833	4
AAEL027449	4
AAEL022977	4
AAEL023942	4
AAEL025566	4
AAEL023667	4
AAEL027313	4
AAEL021502	4
AAEL026102	4
AAEL022367	4
AAEL026661	4
AAEL021361	4
AAEL020091	4
AAEL026408	4
AAEL026131	4
AAEL025756	4
AAEL025551	4
AAEL023449	4
AAEL026897	4
AAEL021564	4
AAEL026168	4
AAEL026934	4
AAEL024181	4
AAEL024530	4
AAEL021188	4
AAEL022049	4
AAEL020518	4
AAEL022999	4
AAEL027224	4
AAEL021587	4
AAEL021535	4
AAEL026795	4
AAEL027112	4
AAEL020719	4
AAEL022760	4
AAEL026403	4
AAEL021954	4
AAEL024677	4
AAEL026132	4
AAEL020873	4
AAEL024760	4
AAEL023704	4
AAEL022461	4
AAEL020945	4
AAEL027227	4
AAEL024269	4
AAEL023988	4
AAEL020246	4
AAEL022940	4
AAEL022650	4
AAEL023541	4
AAEL026767	4
AAEL022978	4
AAEL024206	4
AAEL024205	4
AAEL020661	4
AAEL027097	4
AAEL026568	4
AAEL023911	4
AAEL026604	4
AAEL023210	4
AAEL020185	4
AAEL024706	4
AAEL022563	3
AAEL027682	3
AAEL027448	3
AAEL021967	3
AAEL025332	3
AAEL021506	3
AAEL024252	3
AAEL021723	3
AAEL024527	3
AAEL026801	3
AAEL020765	3
AAEL022472	3
AAEL021105	3
AAEL022800	3
AAEL026236	3
AAEL025424	3
AAEL027473	3
AAEL024811	3
AAEL021292	3
AAEL024073	3
AAEL027558	3
AAEL022347	3
AAEL020327	3
AAEL026315	3
AAEL022454	3
AAEL026445	3
AAEL024174	3
AAEL027704	3
AAEL025833	3
AAEL025861	3
AAEL025389	3
AAEL027516	3
AAEL024970	3
AAEL026449	3
AAEL026614	3
AAEL023747	3
AAEL020048	3
AAEL021749	3
AAEL024494	3
AAEL023851	3
AAEL024845	3
AAEL023248	3
AAEL027432	3
AAEL024728	3
AAEL027955	3
AAEL021107	3
AAEL024946	3
AAEL021305	3
AAEL021658	3
AAEL025930	3
AAEL020868	3
AAEL024426	3
AAEL021998	3
AAEL021811	3
AAEL021859	3
AAEL021081	3
AAEL025355	3
AAEL025449	3
AAEL022671	3
AAEL020498	3
AAEL022204	3
AAEL025885	3
AAEL027126	3
AAEL025670	3
AAEL023156	3
AAEL020399	3
AAEL027791	3
AAEL027752	3
AAEL025552	3
AAEL025163	3
AAEL025099	3
AAEL021622	3
AAEL026154	3
AAEL026268	3
AAEL022597	3
AAEL026007	3
AAEL025686	3
AAEL024470	3
AAEL027655	3
AAEL020842	3
AAEL020877	3
AAEL024523	3
AAEL027986	3
AAEL022440	3
AAEL026477	3
AAEL022947	3
AAEL024471	3
AAEL024115	3
AAEL024369	3
AAEL021013	3
AAEL021332	3
AAEL025159	3
AAEL026741	3
AAEL021781	3
AAEL027032	3
AAEL026003	3
AAEL027082	3
AAEL022208	3
AAEL025436	3
AAEL022173	3
AAEL022110	3
AAEL028160	3
AAEL021116	3
AAEL020923	3
AAEL022326	3
AAEL021446	3
AAEL022057	3
AAEL024417	3
AAEL021825	3
AAEL027711	3
AAEL027288	2
AAEL025204	2
AAEL023001	2
AAEL026136	2
AAEL028003	2
AAEL026437	2
AAEL022188	2
AAEL025743	2
AAEL027877	2
AAEL020710	2
AAEL025559	2
AAEL022640	2
AAEL027206	2
AAEL023220	2
AAEL020809	2
AAEL026362	2
AAEL025277	2
AAEL022079	2
AAEL020794	2
AAEL027212	2
AAEL025747	2
AAEL024247	2
AAEL026035	2
AAEL022586	2
AAEL023633	2
AAEL025633	2
AAEL026129	2
AAEL020596	2
AAEL024416	2
AAEL020712	2
AAEL027995	2
AAEL021583	2
AAEL023395	2
AAEL021086	2
AAEL026209	2
AAEL024108	2
AAEL024594	2
AAEL025863	2
AAEL024319	2
AAEL021941	2
AAEL024365	2
AAEL025926	2
AAEL021559	2
AAEL023194	2
AAEL025096	2
AAEL020044	2
AAEL020671	2
AAEL027231	2
AAEL021149	2
AAEL020535	2
AAEL023074	2
AAEL025032	2
AAEL027043	-2
AAEL027217	-2
AAEL025119	-2
AAEL027730	-2
AAEL025124	-2
AAEL021169	-2
AAEL020764	-2
AAEL022880	-2
AAEL028061	-2
AAEL024923	-2
AAEL025359	-2
AAEL027806	-2
AAEL027678	-2
AAEL025373	-2
AAEL020175	-2
AAEL028063	-2
AAEL021415	-2
AAEL020888	-2
AAEL024518	-2
AAEL020350	-2
AAEL020234	-2
AAEL022028	-2
AAEL024991	-2
AAEL024019	-2
AAEL020232	-2
AAEL026580	-2
AAEL022815	-2
AAEL025015	-2
AAEL022293	-2
AAEL023993	-2
AAEL026520	-2
AAEL022764	-2
AAEL026047	-2
AAEL023807	-2
AAEL026249	-2
AAEL020143	-2
AAEL027777	-2
AAEL028189	-2
AAEL026770	-2
AAEL022313	-3
AAEL023931	-3
AAEL027070	-3
AAEL023268	-3
AAEL027489	-3
AAEL025864	-3
AAEL022777	-3
AAEL025365	-3
AAEL026532	-3
AAEL020947	-3
AAEL024892	-3
AAEL027577	-3
AAEL027896	-3
AAEL023608	-3
AAEL021722	-3
AAEL020784	-3
AAEL021972	-3
AAEL022524	-3
AAEL028030	-3
AAEL023754	-3
AAEL026765	-4
AAEL027570	-4
AAEL024146	-4
AAEL022344	-4
AAEL020138	-4
AAEL025640	-4
AAEL020580	-4
AAEL025218	-4
AAEL026059	-4
AAEL026814	-4
AAEL021523	-5
AAEL024505	-5
AAEL026434	-5
AAEL027659	-5
AAEL023418	-5
AAEL020214	-5
AAEL027303	-6
AAEL026555	-6
AAEL026689	-6
AAEL021949	-7
AAEL021059	-7
AAEL025840	-10
AAEL027895	-13
AAEL021268	-14
AAEL025275	-19
AAEL026621	-66
AAEL022031	-83

## Sheet: Day 3
Table S4. Differentially expressed LncRNA on Day 3
Name	Transcript	Fold change	Chromosomal location	Transcript length (bp)	FDR p-value
AAEL022783	AAEL022783-RA	653	AaegL5_2:124,015,067..124,015,686(+)	546	0
AAEL025196	AAEL025196-RA	353	AaegL5_1:84,541,907..84,542,309(-)	331	0.003154
AAEL022922	AEL022922-RA	268	NIGP01002098:3,597..4,540(-)	884	0.00267
AAEL021936	AAEL021936-RA	234	AaegL5_3:209,928,060..209,929,859(+)	1591	0.005406
AAEL026353	AAEL026353-RA	230	AaegL5_3:342,496,706..342,497,213(+)	448	4.16e-08
AAEL025169	AAEL025169-RA	184	AaegL5_2:304,784,075..304,785,006(-)	873	0.012566
AAEL021772	AAEL021772-RA	159	AaegL5_2:307,539,515..307,540,227(-)	654	0.023499
AAEL021216	AAEL021216-RA	143	NIGP01001224:4,744..5,370(-)	510	0.009073
AAEL025730	AAEL025730-RA	127	NIGP01000847:18,468..18,965(-)	442	0.025216
AAEL025361	AAEL025361-RA	107	AaegL5_2:199,083,937..199,085,134(-)	1135	2.5e-05
AAEL027021	AAEL027021-RA	106	AaegL5_2:131,878,643..131,879,491(+)	779	3.86e-06
AAEL025639	AAEL025639-RA	103	AaegL5_3:205,904,553..205,905,398(+)	793	0.031879
AAEL020267	AAEL020267-RA	99	AaegL5_2:336,056,144..336,058,160(+)	788	0.000215
AAEL027246	AAEL027246-RA	95	AaegL5_3:212,827,248..212,827,757(+)	446	0.031855
AAEL024548	AAEL024548-RA	68	AaegL5_3:6,186,787..6,187,592(-)	629	0.040504
AAEL026674	AAEL026674-RA	67	AaegL5_2:404,257,328..404,260,080(-)	2633	5.72e-09
AAEL027422	AAEL027422-RA	66	AaegL5_3:196,772,165..196,772,706(+)	477	0.034279
AAEL022903	AAEL022903-RA	58	AaegL5_1:202,106,586..202,107,358(+	668	0.047486
AAEL028076	AAEL028076-RA	52	AaegL5_1:265,087,012..265,087,949(-)	883	0.042809
AAEL021192	AAEL021192-RB	51	AaegL5_2:201,226,444..201,227,281(-)	652	0.045029
AAEL021055	AAEL021055-RA	49	AaegL5_2:29,217,920..29,218,396(-)	411	0.04373
AAEL026238	AAEL026238-RA	49	AaegL5_2:112,577,359..112,577,969(-)	477	0.042983
AAEL026896	AAEL026896-RA	48	AaegL5_3:342,539,573..342,540,089(+)	455	0
AAEL021072	AAEL021072-RA	27	AaegL5_2:329,085,107..329,087,080(+)	1371	3.17e-06
AAEL020717	AAEL020717-RA	26	AaegL5_2:212,137,810..212,139,282(+)	1414	2.12e-11
AAEL026394	AAEL026394-RA	25	AaegL5_1:579,677..585,814(+)	1681	0
AAEL023324	AAEL023324-RA	24	AaegL5_2:230,710,271..230,711,072(-)	683	0.002575
AAEL026414	AAEL026414-RA	24	AaegL5_1:137,139,057..137,140,048(-)	883	0.000515
AAEL022995	AAEL022995-RA	23	AaegL5_2:256,521,918..256,559,899(+)	1099	0
AAEL021470	AAEL021470-RA	21	AaegL5_2:279,306,349..279,307,887(-)	1478	0.008192
AAEL021766	AAEL021766-RA	21	AaegL5_1:54,287,062..54,289,356(-)	2116	2.48e-07
AAEL023963	AAEL023963-RA	21	NIGP01000470:196,355..198,166(-)	1629	0.000526
AAEL020241	AAEL020241-RB	19	AaegL5_2:275,448,937..275,450,616(+)	1449	0.000671
AAEL025317	AAEL025317-RA	18	AaegL5_2:172,406,270..172,407,223(-)	892	2.64e-07
AAEL024466	AAEL024466-RA	17	AaegL5_3:89,652,198..89,655,946(-)	3336	0.005716
AAEL023029	AAEL023029-RA	16	AaegL5_2:273,236,005..273,237,527(+)	1342	0.011154
AAEL023461	AAEL023461-RA	15	AaegL5_2:452,690,976..452,691,621(-)	494	9.32e-08
AAEL026248	AAEL026248-RA	15	AaegL5_2:1,151,807..1,153,240(-)	339	0.021864
AAEL022411	AAEL022411-RA	14	AaegL5_1:152,998,785..152,999,264(-)	415	0.000162
AAEL024152	AAEL024152-RA	14	AaegL5_2:332,058,407..332,063,361(+)	1775	4.15e-07
AAEL027493	AAEL027493-RA	14	AaegL5_2:242,853,063..242,854,640(+)	1469	0
AAEL027563	AAEL027563-RA	13	AaegL5_2:72,742,549..72,743,113(-)	448	0.009607
AAEL023660	AAEL023660-RA	13	AaegL5_1:154,717,227..154,717,807(+)	525	0.029427
AAEL021122	AAEL021122-RA	16	NIGP01000727:22,478..23,264(+)	598	0.004713
AAEL020874	AAEL020874-RA	12	AaegL5_1:294,417,621..294,418,386(-)	561	0.00081
AAEL023794	AAEL023794-RA	12	AaegL5_2:242,993,193..242,994,535(-)	1229	0.021836
AAEL026265	AAEL026265-RA	12	AaegL5_2:172,376,691..172,377,508(-)	756	3.59e-05
AAEL020513	AAEL020513-RA	12	AaegL5_3:95,892,341..95,922,014(+)	612	6.6e-12
AAEL023427	AAEL023427-RA	11	AaegL5_3:222,080,327..222,081,667(-)	1170	0.002193
AAEL021069	AAEL021069-RA	11	AaegL5_2:42,679,990..42,681,806(+)	1750	0.000446
AAEL023377	AAEL023377-RA	11	AaegL5_1:42,917,481..42,918,444(-)	844	6.87e-06
AAEL027612	AAEL027612-RA	11	AaegL5_2:214,013,437..214,014,755(-)	1213	0.002596
AAEL026959	AAEL026959-RA	11	AaegL5_2:171,681,169..171,683,555(+)	2327	0.00519
AAEL025685	AAEL025685-RA	11	AaegL5_2:111,748,163..111,748,825(-)	601	0.032542
AAEL020490	AAEL020490-RA	10	NIGP01000923:3,570..4,442(-)	794	0.005676
AAEL022624	AAEL022624-RA	10	AaegL5_3:315,785,562..315,786,746(+)	1037	0.004235
AAEL026290	AAEL026290-RA	10	AaegL5_2:231,315,562..231,316,541(+)	910	0.025244
AAEL025936	AAEL025936-RA	10	AaegL5_3:237,824,810..237,826,061(+)	265	0.015745
AAEL024613	AAEL024613-RA	10	AaegL5_3:341,002,004..341,003,228(-)	990	2.78e-08
AAEL023492	AAEL023492-RA	9	AaegL5_2:105,294,524..105,302,630(-)	581	0.000131
AAEL026065	AAEL026065-RA	9	AaegL5_1:191,567,352..191,568,233(-)	742	0.047608
AAEL024901	AAEL024901-RA	9	AaegL5_2:463,953,738..463,954,333(-)	518	0.012622
AAEL022279	AAEL022279-RA	9	AaegL5_2:373,252,591..373,253,823(-	1114	0.002328
AAEL022148	AAEL022148-RA	9	AaegL5_2:231,471,558..231,472,311(+)	549	0.021502
AAEL025048	AAEL025048-RA	9	AaegL5_1:144,720,922..144,722,064(+)	1035	0.000359
AAEL020097	AAEL020097-RA	9	AaegL5_2:396,158,488..396,159,125(+)	504	8.44e-05
AAEL025347	AAEL025347-RA	9	AaegL5_3:405,919,471..405,920,656(-)	1095	3.69e-14
AAEL027795	AAEL027795-RA	9	AaegL5_3:222,071,201..222,072,616(-)	1292	0.003956
AAEL022829	AAEL022829-RA	8	AaegL5_2:107,011,733..107,028,132(+)	583	0.012008
AAEL021753	AAEL021753-RA	8	AaegL5_3:160,437,216..160,437,701(-)	417	0.00702
AAEL024304	AAEL024304-RA	8	AaegL5_2:176,081,491..176,087,700(+)	327	1.42e-07
AAEL025338	AAEL025338-RA	8	AaegL5_2:235,862,560..235,863,514(+)	821	0.002701
AAEL020983	AAEL020983-RA	8	AaegL5_1:41,653,663..41,665,440(-)	2977	0
AAEL020999	AAEL020999-RA	8	AaegL5_1:274,457,955..274,458,492(-)	480	0.005434
AAEL025184	AAEL025184-RA	8	AaegL5_1:36,054,383..36,056,541(-)	2095	0.012814
AAEL022502	AAEL022502-RA	8	AaegL5_2:169,671,058..169,671,541(-)	415	0.02151
AAEL025316	AAEL025316-RB	8	AaegL5_1:152,761,889..152,763,338(-)	1230	0.001208
AAEL024178	AAEL024178-RB	8	AaegL5_3:22,116,744..22,117,497(-)	587	0.022358
AAEL025894	AAEL025894-RA	8	AaegL5_1:53,172,148..53,172,752(+)	464	1.96e-05
AAEL023339	AAEL023339-RA	8	AaegL5_3:212,399,229..212,412,223(-)	1487	0.014293
AAEL026502	AAEL026502-RA	8	AaegL5_2:321,596,099..321,596,685(+)	524	8.3e-06
AAEL020807	AAEL020807-RA	7	AaegL5_3:234,053,003..234,054,799(-)	1241	0.000272
AAEL023999	AAEL023999-RA	7	AaegL5_3:178,008,334..178,061,713(+)	1463	0
AAEL026735	AAEL026735-RB	7	AaegL5_2:88,503,360..88,505,093(-)	1503	0.003937
AAEL025746	AAEL025746-RA	7	NIGP01000495:90,836..128,940(-)	292	2.65e-13
AAEL020139	AAEL020139-RA	7	AaegL5_3:169,188,895..169,189,909(+)	937	0.015625
AAEL023930	AAEL023930-RA	7	AaegL5_3:280,400,199..280,401,480(-)	1174	0.003284
AAEL023691	AAEL023691-RA	7	AaegL5_2:33,020,585..33,021,265(-)	554	0.009944
AAEL026957	AAEL026957-RA	7	AaegL5_2:234,903,559..234,904,898(-)	1224	0.000316
AAEL026190	AAEL026190-RA	7	AaegL5_2:178,590,208..178,591,883(+)	408	0.045401
AAEL027274	AAEL027274-RB	7	AaegL5_2:455,920,227..455,926,954(-)	940	0.030937
AAEL026464	AAEL026464-RA	7	AaegL5_1:251,979,699..251,980,571(-)	794	0.034288
AAEL027634	AAEL027634-RA	7	AaegL5_2:63,419,020..63,419,442(+)	357	0.017808
AAEL026877	AAEL026877-RA	7	AaegL5_2:202,567,417..202,567,992(+)	455	0.03203
AAEL026923	AAEL026923-RA	7	AaegL5_3:399,696,866..399,697,530(+)	595	0.017596
AAEL021921	AAEL021921-RB	7	AaegL5_3:183,407,306..183,409,213(-)	1786	0.02052
AAEL020839	AAEL020839-RA	7	AaegL5_3:173,932,329..173,935,034(-)	2638	0.011755
AAEL022334	AAEL022334-RA	7	AaegL5_2:64,884,114..64,896,642(+)	719	2.26e-10
AAEL022112	AAEL022112-RA	7	AaegL5_1:152,396,299..152,396,925(-)	573	0.016773
AAEL020247	AAEL020247-RA	7	AaegL5_2:247,694,285..247,707,480(-)	3202	0.000126
AAEL020569	AAEL020569-RA	7	AaegL5_2:304,126,460..304,127,529(-)	897	0.004472
AAEL026660	AAEL026660-RA	7	AaegL5_3:109,702,623..109,702,893(+)	209	0.011039
AAEL028007	AAEL028007-RA	7	AaegL5_2:147,535,591..147,536,649(-)	986	0.029294
AAEL021285	AAEL021285-RB	7	AaegL5_2:4,385,820..4,386,477(+)	541	0.037853
AAEL025411	AAEL025411-RA	7	AaegL5_2:374,462,923..374,463,711(+)	718	0.042643
AAEL026599	AAEL026599-RA	7	AaegL5_1:15,462,227..15,463,996(+)	1659	0.015375
AAEL024554	AAEL024554-RA	7	AaegL5_2:395,703,297..395,710,004(+)	2882	1.52e-06
AAEL025975	AAEL025975-RA	6	AaegL5_1:84,550,297..84,550,936(+)	574	0.03468
AAEL025310	AAEL025310-RA	6	AaegL5_1:270,344,857..270,346,492(-)	1469	0.0148
AAEL028114	AAEL028114-RA	6	AaegL5_2:350,510,273..350,510,747(-)	419	0.011287
AAEL026346	AAEL026346-RA	6	AaegL5_1:152,555,446..152,556,373(+)	865	0.019874
AAEL023300	AAEL023300-RA	6	AaegL5_2:19,251,374..19,256,228(+)	1779	0.010355
AAEL027753	AAEL027753-RA	6	AaegL5_2:297,219,914..297,220,400(+)	426	0.04597
AAEL022797	AAEL022797-RA	6	AaegL5_3:60,399,180..60,400,917(-)	960	1.79e-10
AAEL028166	AAEL028166-RA	6	AaegL5_2:96,297,226..96,297,983(-)	689	0.001705
AAEL027415	AAEL027415-RA	6	AaegL5_3:406,439,391..406,441,162(+)	816	0.004005
AAEL023111	AAEL023111-RA	6	AaegL5_3:205,910,561..205,911,394(-)	781	0.031552
AAEL020777	AAEL020777-RA	6	NIGP01000763:18,606..19,421(-)	746	8.6e-06
AAEL020481	AAEL020481-RA	6	NIGP01002300:40,471..42,183(+)	1504	0.004502
AAEL028195	AAEL028195-RA	6	AaegL5_2:230,613,101..230,613,661(+)	503	2.78e-11
AAEL020805	AAEL020805-RA	6	AaegL5_3:329,503,422..329,503,889(-)	393	4.29e-05
AAEL020380	AAEL020380-RA	6	AaegL5_1:270,367,684..270,377,117(+)	3870	8.68e-06
AAEL027823	AAEL027823-RA	6	AaegL5_3:191,093,477..191,096,269(-)	2618	5.08e-11
AAEL026124	AAEL026124-RA	6	AaegL5_3:100,397,196..100,398,436(+)	1162	0.002187
AAEL022591	AAEL022591-RA	6	AaegL5_3:201,344,022..201,345,347(+)	1189	8.51e-06
AAEL027574	AAEL027574-RA	6	NIGP01001699:21,824..22,569(+)	690	0.002746
AAEL024702	AAEL024702-RA	5	AaegL5_1:310,101,529..310,102,358(-)	769	0.049084
AAEL023236	AAEL023236-RA	5	AaegL5_3:262,265,599..262,266,243(-)	584	0.019771
AAEL020908	AAEL020908-RA	5	AaegL5_1:73,256,302..73,256,969(-)	617	0.034119
AAEL021961	AAEL021961-RA	5	AaegL5_2:456,782,452..456,783,805(+)	1298	5.84e-08
AAEL024688	AAEL024688-RA	5	AaegL5_2:361,408,719..361,409,647(+)	762	0.000128
AAEL021076	AAEL021076-RA	5	AaegL5_1:154,988,083..154,989,059(+)	714	0.017227
AAEL020268	AAEL020268-RA	5	AaegL5_1:238,521,416..238,522,157(-)	631	0.023477
AAEL020688	AAEL020688-RA	5	AaegL5_2:256,315,017..256,316,085(-)	1012	3.41e-05
AAEL020074	AAEL020074-RA	5	AaegL5_1:185,320,523..185,325,498(+)	1302	2.95e-05
AAEL026386	AAEL026386-RA	5	AaegL5_2:248,853,774..248,855,341(+)	794	2.14e-07
AAEL027456	AAEL027456-RA	5	AaegL5_1:9,441,575..9,441,969(-)	270	0.030007
AAEL025568	AAEL025568-RA	5	AaegL5_2:473,353,339..473,354,295(-)	833	0.047485
AAEL020444	AAEL020444-RA	5	AaegL5_1:148,866,073..148,866,718(+)	577	0.003205
AAEL024079	AAEL024079-RA	5	AaegL5_3:173,007,482..173,012,877(-)	1239	1.85e-07
AAEL020304	AAEL020304-RA	5	NIGP01001996:8,671..10,339(+)	400	0.027909
AAEL023184	AAEL023184-RA	5	AaegL5_3:127,120,463..127,121,822(+)	1231	0.002591
AAEL025418	AAEL025418-RA	5	AaegL5_2:143,998,555..144,173,623(+)	2704	6.58e-11
AAEL027599	AAEL027599-RA	5	AaegL5_2:95,966,561..95,968,468(+)	1843	0.009
AAEL021800	AAEL021800-RA	5	NIGP01000622:23,678..26,854(-)	1297	2.84e-05
AAEL020471	AAEL020471-RA	5	AaegL5_3:265,079,008..265,085,217(-)	1973	0.003226
AAEL023893	AAEL023893-RA	5	NIGP01000445:599..1,540(-)	644	6.17e-05
AAEL021360	AAEL021360-RA	5	AaegL5_3:290,854,518..290,856,283(-)	1702	6.9e-07
AAEL026941	AAEL026941-RA	5	AaegL5_3:298,457,913..298,469,083(+)	2027	0.002839
AAEL025586	AAEL025586-RA	5	AaegL5_2:134,890,661..134,892,165(-)	1294	2.31e-05
AAEL023315	AAEL023315-RA	5	NIGP01002070:14,355..21,876(-)	770	0.029583
AAEL022570	AAEL022570-RA	5	AaegL5_2:329,117,515..329,118,756(-)	1175	0.043284
AAEL027989	AAEL027989-RA	5	AaegL5_2:355,399,591..355,401,159(+)	1393	0.014022
AAEL020819	AAEL020819-RA	5	AaegL5_1:203,648,206..203,649,155(-)	888	0.031668
AAEL024238	AAEL024238-RA	5	NIGP01000533:46,845..48,063(-)	1149	0.008382
AAEL020357	AAEL020357-RA	5	AaegL5_2:361,415,182..361,415,836(+)	488	0.007537
AAEL025628	AAEL025628-RA	5	AaegL5_1:159,355,238..159,355,931(-)	627	0.002193
AAEL022495	AAEL022495-RA	5	AaegL5_1:105,477,352..105,478,970(-)	1061	0.00448
AAEL026379	AAEL026379-RA	5	AaegL5_2:39,030,959..39,031,804(-)	783	0.005209
AAEL023896	AAEL023896-RA	5	AaegL5_3:369,845,202..369,848,564(+)	3302	0.020154
AAEL020053	AAEL020053-RA	5	AaegL5_1:135,761,401..135,761,798(-)	357	0.000119
AAEL024243	AAEL024243-RA	5	AaegL5_3:236,070,904..236,072,107(+)	1125	0.002421
AAEL027345	AAEL027345-RA	5	AaegL5_1:76,823,355..76,824,046(-)	567	0.01012
AAEL026179	AAEL026179-RA	5	AaegL5_2:60,688,960..60,701,328(-)	1512	0.000122
AAEL025329	AAEL025329-RA	5	AaegL5_1:23,078,500..23,079,894(-)	1219	0.005258
AAEL025145	AAEL025145-RA	5	AaegL5_3:94,500,324..94,500,880(+)	497	0.004991
AAEL020286	AAEL020286-RA	5	AaegL5_1:210,092,738..210,094,006(-)	848	4.13e-07
AAEL023820	AAEL023820-RA	5	AaegL5_3:1,858,120..1,858,683(-)	483	0.000102
AAEL023025	AAEL023025-RA	5	AaegL5_3:64,571,370..64,572,222(-)	738	0.025529
AAEL026745	AAEL026745-RA	5	AaegL5_2:399,562,353..399,568,858(-)	1141	0.000477
AAEL024974	AAEL024974-RB	5	AaegL5_2:90,155,877..90,157,472(+)	1413	0.049943
AAEL026519	AAEL026519-RA	5	AaegL5_3:372,989,176..372,989,727(+)	482	0.037469
AAEL024952	AAEL024952-RA	5	AaegL5_2:329,975,282..330,238,125(+)	1673	0.002261
AAEL020875	AAEL020875-RA	5	AaegL5_2:375,109,157..375,117,988(+)	1448	7.05e-08
AAEL024250	AAEL024250-RA	5	AaegL5_2:6,412,714..6,418,317(-)	1692	0.016876
AAEL020147	AAEL020147-RA	5	AaegL5_3:157,023,177..157,039,658(-)	1044	0.033621
AAEL027859	AAEL027859-RA	4	NIGP01002064:8,351..9,704(-)	1298	0.002837
AAEL022809	AAEL022809-RA	4	AaegL5_1:75,753,342..75,754,258(-)	861	0.015297
AAEL024510	AAEL024510-RA	4	AaegL5_3:256,314,827..256,315,613(+)	721	0.016525
AAEL020331	AAEL020331-RB	4	AaegL5_1:91,866,783..91,867,481(+)	640	0.01503
AAEL026373	AAEL026373-RA	4	AaegL5_1:194,302,144..194,302,962(-)	613	0.025878
AAEL025804	AAEL025804-RA	4	AaegL5_3:214,535,938..214,536,845(-)	832	0.01155
AAEL021077	AAEL021077-RA	4	AaegL5_1:152,967,224..152,969,052(-)	1695	1.25e-10
AAEL026724	AAEL026724-RA	4	AaegL5_3:149,195,270..149,196,129(+)	671	0.01799
AAEL022833	AAEL022833-RA	4	AaegL5_2:202,731,629..202,895,551(-)	595	0.00014
AAEL027449	AAEL027449-RA	4	AaegL5_3:173,931,186..173,932,338(+)	1092	2.42e-05
AAEL022977	AAEL022977-RA	4	AaegL5_3:409,138,222..409,138,796(+)	507	0.001777
AAEL023942	AAEL023942-RA	4	AaegL5_2:464,137,611..464,140,028(-)	2355	0.000955
AAEL025566	AAEL025566-RA	4	AaegL5_3:102,935,277..102,938,335(+)	2523	0.023453
AAEL023667	AAEL023667-RA	4	AaegL5_3:10,204,896..10,207,622(-)	1230	0.010131
AAEL027313	AAEL027313-RA	4	AaegL5_3:193,472,343..193,476,915(+)	1206	0.000573
AAEL021502	AAEL021502-RA	4	AaegL5_3:26,791,734..26,801,323(+)	1417	0.007875
AAEL026102	AAEL026102-RA	4	AaegL5_1:160,701,693..160,709,024(+)	1340	0.041809
AAEL022367	AAEL022367-RA	4	AaegL5_2:312,833,338..312,834,525(+)	1119	0.046883
AAEL026661	AAEL026661-RA	4	AaegL5_1:142,652,141..142,653,493(+)	1294	5.13e-07
AAEL021361	AAEL021361-RA	4	AaegL5_2:209,419,995..209,420,797(-)	677	0.045648
AAEL020091	AAEL020091-RA	4	AaegL5_2:228,377,305..228,378,457(-)	1068	0.031869
AAEL026408	AAEL026408-RA	4	AaegL5_2:215,225,352..215,226,327(-)	925	5.58e-05
AAEL026131	AAEL026131-RA	4	AaegL5_2:182,689,714..182,690,330(-)	550	0.038887
AAEL025756	AAEL025756-RA	4	AaegL5_2:250,723,795..250,726,357(+)	2501	0.001991
AAEL025551	AAEL025551-RA	4	AaegL5_2:207,439,964..207,441,112(+)	977	0.001326
AAEL023449	AAEL023449-RA	4	AaegL5_2:219,304,104..219,304,493(+)	300	2.86e-05
AAEL026897	AAEL026897-RA	4	AaegL5_3:363,724,454..363,725,367(+)	841	0.03039
AAEL021564	AAEL021564-RA	4	AaegL5_2:317,255,315..317,256,066(+)	667	0.002344
AAEL026168	AAEL026168-RA	4	AaegL5_3:371,576,229..371,577,934(+)	1633	0.006921
AAEL026934	AAEL026934-RA	4	AaegL5_1:63,861,485..63,862,908(-)	1377	0.000611
AAEL024181	AAEL024181-RA	4	AaegL5_1:251,421,495..251,512,187(+)	614	0.01762
AAEL024530	AAEL024530-RA	4	AaegL5_3:183,728,572..183,730,353(-)	1715	0.009543
AAEL021188	AAEL021188-RA	4	AaegL5_3:136,288,424..136,291,558(+)	2603	0.000432
AAEL022049	AAEL022049-RA	4	AaegL5_3:267,539,987..267,547,730(+)	488	0.021154
AAEL020518	AAEL020518-RA	4	AaegL5_3:197,636,510..197,637,722(-)	1155	0.005282
AAEL022999	AAEL022999-RA	4	AaegL5_2:164,004,832..164,006,522(+)	1460	5.71e-06
AAEL027224	AAEL027224-RA	4	AaegL5_2:111,439,169..111,440,216(+)	991	0.004814
AAEL021587	AAEL021587-RA	4	AaegL5_3:88,428,652..88,430,233(+)	1414	0.000859
AAEL021535	AAEL021535-RA	4	AaegL5_3:190,556,815..190,562,513(-)	1280	1.91e-05
AAEL026795	AAEL026795-RA	4	AaegL5_2:200,144,271..200,145,359(+)	964	0.04329
AAEL027112	AAEL027112-RA	4	AaegL5_1:33,071,402..33,072,028(-)	507	0.018363
AAEL020719	AAEL020719-RA	4	AaegL5_2:374,183,129..374,194,646(-)	2718	0.025093
AAEL022760	AAEL022760-RA	4	AaegL5_1:10,501,815..10,502,448(+)	547	0.000672
AAEL026403	AAEL026403-RA	4	AaegL5_3:132,519,746..132,533,473(+)	666	0
AAEL021954	AAEL021954-RA	4	AaegL5_2:26,181,644..26,202,435(+)	507	0.003137
AAEL024677	AAEL024677-RA	4	AaegL5_1:150,764,439..150,765,620(+)	683	0.045842
AAEL026132	AAEL026132-RA	4	AaegL5_3:88,583,226..88,632,883(+)	1743	0.000291
AAEL020873	AAEL020873-RA	4	AaegL5_3:129,328,801..129,332,196(-)	3281	0.003912
AAEL024760	AAEL024760-RA	4	AaegL5_1:189,346,420..189,348,503(-)	1957	0.00384
AAEL023704	AAEL023704-RA	4	AaegL5_2:229,283,305..229,284,746(-)	1358	0.00028
AAEL022461	AAEL022461-RA	4	AaegL5_1:115,114,250..115,121,524(-)	535	0.007365
AAEL020945	AAEL020945-RA	4	NIGP01000349:8,196..10,549(+)	1091	1.06e-05
AAEL027227	AAEL027227-RA	4	AaegL5_3:351,124,796..351,125,816(+)	512	0
AAEL024269	AAEL024269-RA	4	AaegL5_2:162,766,835..162,769,200(-)	1827	7.88e-15
AAEL023988	AAEL023988-RA	4	AaegL5_3:55,221,052..55,221,646(+)	541	4.97e-05
AAEL020246	AAEL020246-RA	4	AaegL5_2:241,027,000..241,027,767(+)	705	0.002994
AAEL022940	AAEL022940-RA	4	AaegL5_3:254,316,815..254,318,679(-)	1834	9.86e-05
AAEL022650	AAEL022650-RA	4	AaegL5_1:152,962,731..152,964,817(-)	2028	2.81e-08
AAEL023541	AAEL023541-RA	4	AaegL5_1:149,113,945..149,115,410(+)	1397	0.001994
AAEL026767	AAEL026767-RA	4	AaegL5_2:369,952,524..369,962,914(+)	1158	0.004062
AAEL022978	AAEL022978-RA	4	AaegL5_3:164,077,956..164,080,246(-)	1363	0.020425
AAEL024206	AAEL024206-RA	4	AaegL5_3:199,092,884..199,093,861(-)	862	0.025164
AAEL024205	AAEL024205-RA	4	AaegL5_1:32,815,935..32,816,417(+)	425	0.037858
AAEL020661	AAEL020661-RA	4	AaegL5_2:139,946,118..139,947,130(-)	956	0.044059
AAEL027097	AAEL027097-RA	4	AaegL5_2:246,680,878..246,682,165(+)	1172	0.001097
AAEL026568	AAEL026568-RA	4	AaegL5_3:361,972,915..361,974,170(-)	1065	6.71e-08
AAEL023911	AAEL023911-RA	4	AaegL5_1:40,045,803..40,046,482(+)	621	0.000161
AAEL026604	AAEL026604-RA	4	AaegL5_2:104,363,774..104,364,738(+)	900	0.008657
AAEL023210	AAEL023210-RA	4	AaegL5_3:303,784,535..303,786,106(-)	1412	7.73e-07
AAEL020185	AAEL020185-RA	4	AaegL5_1:146,138,697..146,139,619(-)	869	0.026778
AAEL024706	AAEL024706-RA	4	AaegL5_2:433,635,671..433,637,396(+)	1659	0.030998
AAEL022563	AAEL022563-RA	3	AaegL5_2:222,876,055..222,876,817(+)	632	0.010305
AAEL027682	AAEL027682-RA	3	AaegL5_3:312,950,896..312,952,286(-)	1333	0.047452
AAEL027448	AAEL027448-RA	3	AaegL5_2:254,626,272..254,627,558(-)	1164	0.028537
AAEL021967	AAEL021967-RA	3	AaegL5_3:201,084,283..201,085,841(-)	1451	0.005122
AAEL025332	AAEL025332-RA	3	AaegL5_2:348,405,606..348,407,658(-)	1127	4.01e-06
AAEL021506	AAEL021506-RA	3	AaegL5_2:187,376,059..187,377,638(+)	1340	2.22e-06
AAEL024252	AAEL024252-RA	3	AaegL5_3:244,638,999..244,642,539(-)	3475	4.56e-06
AAEL021723	AAEL021723-RA	3	AaegL5_2:44,527,668..44,528,823(-)	1021	0.046957
AAEL024527	AAEL024527-RA	3	AaegL5_2:124,384,134..124,388,381(-)	1017	1.12e-05
AAEL026801	AAEL026801-RA	3	AaegL5_3:293,121,244..293,122,401(+)	868	0.001925
AAEL020765	AAEL020765-RA	3	AaegL5_2:159,919,545..159,921,150(+)	1436	7.78e-06
AAEL022472	AAEL022472-RA	3	AaegL5_3:220,234,519..220,236,113(-)	1463	0.001319
AAEL021105	AAEL021105-RA	3	NIGP01000665:26,476..27,133(-)	597	0.003761
AAEL022800	AAEL022800-RA	3	AaegL5_3:225,227,056..225,228,488(+)	1374	0.001648
AAEL026236	AAEL026236-RA	3	AaegL5_2:233,845,555..233,849,712(+)	4101	0.000801
AAEL025424	AAEL025424-RA	3	AaegL5_2:360,186,498..360,205,763(-)	1460	1.23e-10
AAEL027473	AAEL027473-RA	3	NIGP01000059:10,847..15,407(+)	651	0.0174
AAEL024811	AAEL024811-RA	3	AaegL5_1:228,613,126..228,615,840(-)	2656	8.78e-05
AAEL021292	AAEL021292-RA	3	AaegL5_1:267,674,372..267,675,076(+)	632	0.001648
AAEL024073	AAEL024073-RA	3	AaegL5_3:196,525,200..196,526,718(+)	1464	0.036535
AAEL027558	AAEL027558-RC	3	AaegL5_1:154,678,247..154,679,054(+)	666	9.15e-05
AAEL022347	AAEL022347-RA	3	AaegL5_1:217,571,529..217,572,648(-)	982	0.007907
AAEL020327	AAEL020327-RA	3	AaegL5_2:173,236,001..173,237,068(+)	631	4.28e-05
AAEL026315	AAEL026315-RA	3	NIGP01000718:9,508..20,114(-)	551	0.030692
AAEL022454	AAEL022454-RA	3	AaegL5_2:33,021,499..33,022,575(-)	949	0.025712
AAEL026445	AAEL026445-RA	3	AaegL5_1:153,191,089..153,192,260(+)	1118	0.010606
AAEL024174	AAEL024174-RA	3	AaegL5_3:255,541,902..255,563,500(+)	550	0.038912
AAEL027704	AAEL027704-RA	3	AaegL5_1:165,240,798..165,242,071(+)	1108	0.031563
AAEL025833	AAEL025833-RA	3	AaegL5_1:155,362,273..155,363,488(+)	1165	0.001788
AAEL025861	AAEL025861-RA	3	AaegL5_3:30,358,381..30,377,834(+)	742	1.06e-06
AAEL025389	AAEL025389-RA	3	AaegL5_3:284,449,791..284,451,070(-)	1155	0.000516
AAEL027516	AAEL027516-RA	3	AaegL5_3:292,222,188..292,222,964(+)	721	9.01e-06
AAEL024970	AAEL024970-RA	3	AaegL5_2:17,221,723..17,222,784(+)	892	0.001876
AAEL026449	AAEL026449-RA	3	AaegL5_1:80,682,863..80,752,643(-)	1717	6.93e-10
AAEL026614	AAEL026614-RA	3	AaegL5_3:192,268,508..192,269,563(+)	991	0.028548
AAEL023747	AAEL023747-RA	3	AaegL5_3:206,090,047..206,091,793(-)	1564	0.014388
AAEL020048	AAEL020048-RA	3	AaegL5_2:443,110,532..443,111,903(-)	1311	3.95e-06
AAEL021749	AAEL021749-RA	3	AaegL5_3:331,978,157..332,012,651(+)	822	0.002753
AAEL024494	AAEL024494-RA	3	NIGP01002112:1,081..2,026(-)	764	2.21e-07
AAEL023851	AAEL023851-RA	3	AaegL5_2:351,899,972..351,901,149(+)	700	0.043919
AAEL024845	AAEL024845-RA	3	AaegL5_3:195,307,035..195,307,869(+)	712	0.011496
AAEL023248	AAEL023248-RA	3	AaegL5_2:409,768,190..409,768,842(-)	561	0.044895
AAEL027432	AAEL027432-RA	3	AaegL5_2:433,285,627..433,286,713(-)	1028	0.031773
AAEL024728	AAEL024728-RA	3	AaegL5_2:115,460,670..115,462,380(-)	1645	0.000799
AAEL027955	AAEL027955-RA	3	AaegL5_1:158,081,595..158,131,944(-)	1051	2.54e-08
AAEL021107	AAEL021107-RA	3	AaegL5_3:198,286,911..198,288,275(+)	1293	0.001748
AAEL024946	AAEL024946-RA	3	AaegL5_3:288,853,173..288,854,035(+)	802	0.043933
AAEL021305	AAEL021305-RA	3	AaegL5_1:268,443,181..268,444,885(+)	1535	1.18e-05
AAEL021658	AAEL021658-RB	3	AaegL5_1:140,567,622..140,570,957(-)	1038	3.06e-06
AAEL025930	AAEL025930-RA	3	AaegL5_3:68,783,843..68,786,607(+)	2700	1.91e-05
AAEL020868	AAEL020868-RA	3	AaegL5_1:15,798,631..15,799,458(-)	768	0.008092
AAEL024426	AAEL024426-RA	3	AaegL5_2:305,875,502..305,876,567(-)	1007	0.030878
AAEL021998	AAEL021998-RA	3	AaegL5_2:210,292,082..210,294,316(-)	724	0.004211
AAEL021811	AAEL021811-RA	3	AaegL5_2:206,368,201..206,370,517(+)	2248	0.001497
AAEL021859	AAEL021859-RC	3	AaegL5_1:153,619,218..153,620,238(-)	384	8.42e-06
AAEL021081	AAEL021081-RA	3	AaegL5_1:206,376,435..206,383,422(+)	713	0.001918
AAEL025355	AAEL025355-RA	3	AaegL5_2:404,797,049..404,798,286(+)	680	2.37e-05
AAEL025449	AAEL025449-RA	3	AaegL5_1:24,073,613..24,076,790(+)	3125	5.58e-05
AAEL022671	AAEL022671-RA	3	AaegL5_3:153,825,648..153,826,814(+)	1100	0.000369
AAEL020498	AAEL020498-RA	3	AaegL5_2:83,854,933..83,855,272(+)	283	0.042442
AAEL022204	AAEL022204-RA	3	AaegL5_2:304,625,991..304,626,426(+)	376	5.27e-06
AAEL025885	AAEL025885-RA	3	AaegL5_3:181,428,468..181,432,460(-)	3913	0.046345
AAEL027126	AAEL027126-RA	3	AaegL5_2:61,914,848..61,916,446(-)	1459	3.72e-05
AAEL025670	AAEL025670-RA	3	AaegL5_3:233,656,659..233,658,110(+)	1396	0.000149
AAEL023156	AAEL023156-RE	3	AaegL5_1:216,853,387..216,861,056(-)	1481	0.000216
AAEL020399	AAEL020399-RA	3	AaegL5_3:271,273,357..271,276,705(-)	3064	0.002346
AAEL027791	AAEL027791-RA	3	AaegL5_3:157,199,978..157,200,920(+)	760	0.003979
AAEL027752	AAEL027752-RA	3	AaegL5_2:206,003,576..206,005,176(-)	1544	0.010948
AAEL025552	AAEL025552-RA	3	AaegL5_3:262,235,523..262,495,430(+)	2365	3.22e-14
AAEL025163	AAEL025163-RA	3	AaegL5_3:235,395,529..235,523,509(-)	1637	0.002372
AAEL025099	AAEL025099-RA	3	AaegL5_3:347,415,833..347,425,256(-)	397	0.002548
AAEL021622	AAEL021622-RA	3	AaegL5_3:191,404,081..191,424,425(+)	3632	5.85e-06
AAEL026154	AAEL026154-RA	3	AaegL5_2:453,146,426..453,151,796(-)	1143	3.4e-13
AAEL026268	AAEL026268-RA	3	AaegL5_1:7,501,906..7,502,829(-)	748	0.034723
AAEL022597	AAEL022597-RA	3	AaegL5_2:379,255,752..379,256,934(+)	814	0.004678
AAEL026007	AAEL026007-RA	3	AaegL5_2:325,055,411..325,056,932(+)	1356	0.004761
AAEL025686	AAEL025686-RA	3	AaegL5_3:117,544,888..117,546,637(-)	1684	0.036733
AAEL024470	AAEL024470-RA	3	AaegL5_3:260,748,407..260,749,478(-)	1011	0.021218
AAEL027655	AAEL027655-RA	3	AaegL5_2:73,120,530..73,256,478(-)	2465	3.55e-05
AAEL020842	AAEL020842-RA	3	AaegL5_2:96,304,970..96,305,730(-)	691	0.000101
AAEL020877	AAEL020877-RA	3	AaegL5_2:174,249,844..174,269,794(-)	663	0.002948
AAEL024523	AAEL024523-RA	3	NIGP01000051:6,401..7,775(+)	1245	0.005869
AAEL027986	AAEL027986-RA	3	AaegL5_3:10,277,417..10,280,577(+)	2685	9.31e-05
AAEL022440	AAEL022440-RA	3	AaegL5_1:25,382,056..25,382,687(-)	460	0.00471
AAEL026477	AAEL026477-RA	3	AaegL5_3:387,653,711..387,654,928(+)	1013	0.034134
AAEL022947	AAEL022947-RA	3	AaegL5_1:149,885,028..149,886,367(-)	839	2.02e-06
AAEL024471	AAEL024471-RA	3	AaegL5_3:196,572,428..196,573,124(+)	639	0.032199
AAEL024115	AAEL024115-RA	3	AaegL5_2:271,431,690..271,432,506(+)	753	0.008584
AAEL024369	AAEL024369-RA	3	AaegL5_2:229,035,827..229,037,416(+)	726	0.000114
AAEL021013	AAEL021013-RA	3	AaegL5_3:325,767,691..325,768,714(+)	890	0.013014
AAEL021332	AAEL021332-RA	3	AaegL5_3:328,335,429..328,442,924(+)	1426	0.000969
AAEL025159	AAEL025159-RA	3	AaegL5_2:324,274,817..324,275,774(+)	828	0.043917
AAEL026741	AAEL026741-RA	3	AaegL5_3:395,133,944..395,135,103(+)	736	9.95e-12
AAEL021781	AAEL021781-RA	3	NIGP01001263:11,115..12,168(+)	994	4.09e-08
AAEL027032	AAEL027032-RA	3	AaegL5_2:46,064,902..46,065,909(+)	944	0.029469
AAEL026003	AAEL026003-RA	3	AaegL5_3:280,399,080..280,400,646(+)	1509	0.004557
AAEL027082	AAEL027082-RA	3	AaegL5_2:191,157,597..191,158,808(-)	1143	0.022319
AAEL022208	AAEL022208-RA	3	AaegL5_1:84,629,799..84,630,208(-)	295	0.006641
AAEL025436	AAEL025436-RA	3	AaegL5_1:8,837,370..8,839,823(-)	2263	2.85e-10
AAEL022173	AAEL022173-RA	3	AaegL5_1:153,287,383..153,289,863(-)	577	0.000657
AAEL022110	AAEL022110-RA	3	AaegL5_3:178,953,953..178,955,212(+)	1196	0.009076
AAEL028160	AAEL028160-RA	3	NIGP01000009:11,979..12,678(-)	636	0.01402
AAEL021116	AAEL021116-RA	3	AaegL5_2:246,198,607..246,199,422(+)	698	0.000574
AAEL020923	AAEL020923-RA	3	AaegL5_2:18,928,363..18,929,759(-)	1319	0.044765
AAEL022326	AAEL022326-RA	3	AaegL5_3:88,169,243..88,170,509(-)	1211	0.001084
AAEL021446	AAEL021446-RA	3	AaegL5_1:153,296,153..153,298,858(-)	1237	0.011817
AAEL022057	AAEL022057-RA	3	NIGP01000160:24,702..26,987(-)	2170	0.010125
AAEL024417	AAEL024417-RA	3	AaegL5_1:81,111,706..81,112,750(+)	987	0.003596
AAEL021825	AAEL021825-RA	3	AaegL5_2:474,271,730..474,272,601(-)	808	0.021922
AAEL027711	AAEL027711-RA	3	AaegL5_1:229,879,365..229,884,635(-)	484	0.008472
AAEL027288	AAEL027288-RA	2	AaegL5_3:153,839,095..153,839,979	789	0.015925
AAEL025204	AAEL025204-RA	2	AaegL5_1:19,633,314..19,633,823(-)	445	0.014167
AAEL023001	AAEL023001-RA	2	AaegL5_3:314,177,319..314,186,374(+)	2618	1.68e-06
AAEL026136	AAEL026136-RA	2	AaegL5_1:275,184,371..275,185,656(-)	809	0.049684
AAEL028003	AAEL028003-RA	2	AaegL5_2:192,283,116..192,293,344(+)	1353	0.017769
AAEL026437	AAEL026437-RA	2	AaegL5_3:400,875,801..400,876,745(-)	777	0.012853
AAEL022188	AAEL022188-RA	2	NIGP01000180:45,975..67,381(-)	1949	0.001453
AAEL025743	AAEL025743-RA	2	AaegL5_3:235,075,501..235,076,084(-)	523	0.018944
AAEL027877	AAEL027877-RA	2	AaegL5_1:61,180,246..61,182,148(+)	1841	0.039198
AAEL020710	AAEL020710-RA	2	AaegL5_2:50,524,214..50,535,273(+)	1303	0.011039
AAEL025559	AAEL025559-RA	2	AaegL5_2:35,640,014..35,641,248(-)	700	0.04255
AAEL022640	AAEL022640-RA	2	AaegL5_2:326,806,877..326,807,518(+)	511	0.023078
AAEL027206	AAEL027206-RA	2	NIGP01000767:31,315..32,362(-)	988	0.034914
AAEL023220	AAEL023220-RB	2	AaegL5_1:155,541,192..155,542,997(-)	459	0.03551
AAEL020809	AAEL020809-RA	2	AaegL5_2:181,452,533..181,463,309(+)	2649	0.015625
AAEL026362	AAEL026362-RA	2	NIGP01000859:5,856..7,456(-)	1544	0.024902
AAEL025277	AAEL025277-RA	2	AaegL5_2:229,844,742..229,845,343(-)	532	0.001246
AAEL022079	AAEL022079-RK	2	AaegL5_1:81,338,518..81,346,488(-)	7737	4.96e-05
AAEL020794	AAEL020794-RA	2	AaegL5_2:221,087..222,245(-)	1101	0.000572
AAEL027212	AAEL027212-RA	2	AaegL5_2:300,878,013..300,879,432(-)	1365	0.025923
AAEL025747	AAEL025747-RA	2	AaegL5_2:227,612,950..227,615,235(-)	2211	1.95e-05
AAEL024247	AAEL024247-RA	2	AaegL5_2:227,973,225..227,973,856(-)	563	0.049184
AAEL026035	AAEL026035-RA	2	AaegL5_1:153,981,017..153,982,610(+)	1502	0.047275
AAEL022586	AAEL022586-RA	2	AaegL5_1:14,264,057..14,265,430(+)	1308	0.035089
AAEL023633	AAEL023633-RA	2	AaegL5_2:96,303,020..96,304,149(+)	1060	0.003432
AAEL025633	AAEL025633-RA	2	AaegL5_1:112,577,793..112,583,472(-)	553	0.020462
AAEL026129	AAEL026129-RA	2	AaegL5_3:198,988,300..198,989,384(-)	703	0.038128
AAEL020596	AAEL020596-RA	2	NIGP01002020:79,994..81,776(+)	1716	0.003948
AAEL024416	AAEL024416-RA	2	AaegL5_2:460,922,056..460,924,539(+)	2404	0.000436
AAEL020712	AAEL020712-RA	2	AaegL5_3:8,304..9,662(-)	1033	1.27e-05
AAEL027995	AAEL027995-RA	2	AaegL5_2:188,465,403..188,467,685(-)	2157	0.049798
AAEL021583	AAEL021583-RA	2	AaegL5_1:258,009,073..258,020,467(-)	2956	9.68e-12
AAEL023395	AAEL023395-RA	2	AaegL5_1:26,311,483..26,329,369(-)	1754	3.29e-05
AAEL021086	AAEL021086-RA	2	AaegL5_1:154,697,704..154,730,085(+)	2695	0.025015
AAEL026209	AAEL026209-RA	2	AaegL5_2:301,727,801..301,729,153(+)	1286	0.001125
AAEL024108	AAEL024108-RA	2	AaegL5_2:210,375,389..210,376,475(+)	874	0.048199
AAEL024594	AAEL024594-RA	2	AaegL5_3:273,708,120..273,724,154(+)	1616	0.002193
AAEL025863	AAEL025863-RA	2	AaegL5_1:22,355,187..22,356,253(+)	999	0.044743
AAEL024319	AAEL024319-RA	2	AaegL5_2:219,841,455..219,842,846(+)	861	0.049233
AAEL021941	AAEL021941-RA	2	AaegL5_3:250,503,312..250,505,680(-)	2186	0.000114
AAEL024365	AAEL024365-RA	2	AaegL5_1:292,337,108..292,338,347(-)	1180	0.008447
AAEL025926	AAEL025926-RA	2	AaegL5_2:240,164,447..240,165,266(+)	758	0.024236
AAEL021559	AAEL021559-RB	2	AaegL5_2:247,102,976..247,104,440(-)	1016	0.037196
AAEL023194	AAEL023194-RA	2	AaegL5_2:135,643,760..135,646,764(+)	2703	0.00161
AAEL025096	AAEL025096-RA	2	AaegL5_3:261,072,609..261,075,516(+)	2837	0.006166
AAEL020044	AAEL020044-RA	2	AaegL5_2:342,430,902..342,434,275(+)	2556	0.003125
AAEL020671	AAEL020671-RA	2	AaegL5_3:108,109,766..108,118,878(+)	8965	1.26e-05
AAEL027231	AAEL027231-RA	2	AaegL5_3:383,819,844..383,820,324(+)	407	0.04677
AAEL021149	AAEL021149-RA	2	AaegL5_2:474,423,482..474,424,839(+)	1032	0.000429
AAEL020535	AAEL020535-RA	2	AaegL5_2:227,160,962..227,162,017(-)	908	0.004598
AAEL023074	AAEL023074-RA	2	NIGP01000781:14,067..14,666(+)	540	0.000421
AAEL025032	AAEL025032-RA	2	AaegL5_1:256,057,797..256,068,896(+)	909	0.027871
AAEL027043	AAEL027043-RA	-2	AaegL5_1:32,348,284..32,348,971(-)	559	0.036767
AAEL027217	AAEL027217-RA	-2	AaegL5_3:276,397,769..276,398,516(-)	670	0.007129
AAEL025119	AAEL025119-RA	-2	AaegL5_1:207,274,145..207,277,526(+)	666	0.000429
AAEL027730	AAEL027730-RA	-2	AaegL5_1:155,429,076..155,429,487(+)	340	0.000364
AAEL025124	AAEL025124-RA	-2	AaegL5_1:1,278,998..1,279,475(-)	408	0.021257
AAEL021169	AAEL021169-RA	-2	AaegL5_2:93,455,120..93,456,343(+)	1170	6.96e-08
AAEL020764	AAEL020764-RA	-2	AaegL5_3:201,593,953..201,594,283(-)	258	0.017739
AAEL022880	AAEL022880-RA	-2	AaegL5_3:166,933,507..166,934,361(+)	800	0.024763
AAEL028061	AAEL028061-RA	-2	AaegL5_2:441,874,861..441,875,851(+)	720	0.025972
AAEL024923	AAEL024923-RA	-2	AaegL5_2:275,171,881..275,180,443(+)	1188	0.001154
AAEL025359	AAEL025359-RA	-2	NIGP01001835:15,533..16,533(-)	919	0.003858
AAEL027806	AAEL027806-RA	-2	NIGP01001844:49,832..50,873(+)	985	0.031194
AAEL027678	AAEL027678-RA	-2	AaegL5_3:26,216,316..26,216,866(-)	488	0.005281
AAEL025373	AAEL025373-RA	-2	AaegL5_2:424,628,534..424,628,966(-)	364	0.000554
AAEL020175	AAEL020175-RA	-2	AaegL5_3:310,082,231..310,082,974(+)	675	0.032114
AAEL028063	AAEL028063-RA	-2	AaegL5_2:128,484,497..128,489,911(-)	1758	5.07e-06
AAEL021415	AAEL021415-RA	-2	AaegL5_3:184,846,174..184,847,221(-)	928	0.038978
AAEL020888	AAEL020888-RA	-2	AaegL5_3:235,665,222..235,665,814(+)	527	0.00857
AAEL024518	AAEL024518-RA	-2	AaegL5_1:66,712,179..66,713,179(-)	919	0.002757
AAEL020350	AAEL020350-RA	-2	AaegL5_3:311,571,463..311,572,084(-)	541	0.01419
AAEL020234	AAEL020234-RA	-2	AaegL5_3:409,421,448..409,422,174(-)	670	0.009173
AAEL022028	AAEL022028-RA	-2	AaegL5_2:341,290,565..341,291,297(-)	619	3.4e-05
AAEL024991	AAEL024991-RA	-2	AaegL5_2:237,539,414..237,608,982(+)	2304	0.000626
AAEL024019	AAEL024019-RA	-2	AaegL5_2:462,169,390..462,170,637(-)	1185	0.005993
AAEL020232	AAEL020232-RA	-2	AaegL5_2:129,512,189..129,520,184(-)	234	0.000853
AAEL026580	AAEL026580-RA	-2	AaegL5_2:368,108,041..368,128,746(-)	641	0.003822
AAEL022815	AAEL022815-RA	-2	AaegL5_2:124,396,161..124,408,128(+)	378	0.034487
AAEL025015	AAEL025015-RA	-2	AaegL5_1:151,344,548..151,345,121(-)	492	0.003207
AAEL022293	AAEL022293-RA	-2	AaegL5_3:337,583,414..337,584,050(+)	559	0.034763
AAEL023993	AAEL023993-RA	-2	AaegL5_3:314,349,160..314,643,070(+)	1644	0.002526
AAEL026520	AAEL026520-RA	-2	AaegL5_3:409,432,004..409,432,730(-)	670	0.005248
AAEL022764	AAEL022764-RA	-2	AaegL5_3:101,818,530..101,819,154(+)	556	0.002612
AAEL026047	AAEL026047-RA	-2	AaegL5_2:276,941,829..276,942,408(+)	511	1.61e-06
AAEL023807	AAEL023807-RA	-2	NIGP01001534:35,641..38,919(-)	838	3.88e-06
AAEL026249	AAEL026249-RA	-2	AaegL5_2:226,251,460..226,301,838(-)	642	4.37e-06
AAEL020143	AAEL020143-RA	-2	AaegL5_3:198,558,683..198,561,963(-)	838	3.77e-06
AAEL027777	AAEL027777-RA	-2	AaegL5_2:317,073,824..317,080,563(-)	978	1.83e-10
AAEL028189	AAEL028189-RA	-2	AaegL5_2:122,390,989..122,391,719(+)	671	0.001484
AAEL026770	AAEL026770-RA	-2	AaegL5_1:158,640,331..158,640,881(+)	500	3.15e-05
AAEL022313	AAEL022313-RA	-3	AaegL5_2:329,492,663..329,505,401(+)	1061	0.031208
AAEL023931	AAEL023931-RA	-3	NIGP01002145:12,774..14,021(+)	1185	0.002686
AAEL027070	AAEL027070-RA	-3	AaegL5_1:3,491,645..3,492,221(+)	514	0.001232
AAEL023268	AAEL023268-RA	-3	AaegL5_2:16,810,153..16,810,840(+)	630	1.43e-06
AAEL027489	AAEL027489-RA	-3	AaegL5_1:147,332,043..147,347,856(-)	727	1.32e-10
AAEL025864	AAEL025864-RC	-3	AaegL5_2:100,218,772..100,219,861(-)	930	0.027767
AAEL022777	AAEL022777-RA	-3	AaegL5_1:11,458,472..11,459,075(+)	529	0.012943
AAEL025365	AAEL025365-RA	-3	AaegL5_3:161,078,215..161,078,972(+)	638	0.000863
AAEL026532	AAEL026532-RA	-3	NIGP01000205:1,594..2,325(-)	676	0.003048
AAEL020947	AAEL020947-RA	-3	AaegL5_3:34,563,815..34,565,181(+)	1252	0.013625
AAEL024892	AAEL024892-RA	-3	AaegL5_2:86,747,268..86,748,227(+)	892	0.032199
AAEL027577	AAEL027577-RA	-3	AaegL5_2:92,624,346..92,624,696(-)	288	0.005002
AAEL027896	AAEL027896-RA	-3	AaegL5_3:239,895,828..239,896,666(-)	759	0.027678
AAEL023608	AAEL023608-RA	-3	AaegL5_3:214,508,092..214,508,698(+)	548	0.018505
AAEL021722	AAEL021722-RA	-3	AaegL5_2:122,551,801..122,552,520(+)	595	0.004957
AAEL020784	AAEL020784-RA	-3	NIGP01001749:28,082..28,511(+)	372	0.020624
AAEL021972	AAEL021972-RA	-3	AaegL5_1:167,482,754..167,484,120(+)	1252	0.008133
AAEL022524	AAEL022524-RA	-3	AaegL5_2:57,981,936..57,982,829(+)	833	0.011126
AAEL028030	AAEL028030-RA	-3	AaegL5_1:11,362,247..11,380,872(-)	1697	0.000181
AAEL023754	AAEL023754-RA	-3	AaegL5_1:245,145,170..245,145,808(-)	580	0.017291
AAEL026765	AAEL026765-RA	-4	AaegL5_2:51,546,966..51,548,407(-)	1375	2.07e-06
AAEL027570	AAEL027570-RA	-4	AaegL5_3:28,620,482..28,621,160(+)	613	0.01309
AAEL024146	AAEL024146-RD	-4	AaegL5_1:307,545,371..307,547,344(-)	1225	0.000464
AAEL022344	AAEL022344-RA	-4	AaegL5_1:281,044,631..281,045,386(-)	632	0.019295
AAEL020138	AAEL020138-RA	-4	AaegL5_2:356,625,162..356,625,487(+)	269	0.022037
AAEL025640	AAEL025640-RA	-4	NIGP01001914:50,790..51,724(+)	857	1.24e-13
AAEL020580	AAEL020580-RB	-4	AaegL5_1:152,552,655..152,554,770(-)	675	0.002941
AAEL025218	AAEL025218-RA	-4	AaegL5_2:341,128,896..341,129,243(+)	282	0.006485
AAEL026059	AAEL026059-RA	-4	AaegL5_2:116,573,890..116,574,952(+)	679	2.96e-06
AAEL026814	AAEL026814-RA	-4	AaegL5_3:153,493,018..153,494,235(+)	1088	2.7e-07
AAEL021523	AAEL021523-RA	-5	AaegL5_3:192,133,510..192,134,155(-)	570	0.002422
AAEL024505	AAEL024505-RA	-5	NIGP01001877:336,468..337,128(+)	476	0.000318
AAEL026434	AAEL026434-RA	-5	AaegL5_3:317,096,739..317,097,303(-)	501	3.88e-08
AAEL027659	AAEL027659-RA	-5	AaegL5_3:272,325,470..272,326,781(+)	1248	0.000338
AAEL023418	AAEL023418-RA	-5	AaegL5_3:89,551,689..89,566,822(+)	1023	0.000115
AAEL020214	AAEL020214-RA	-5	AaegL5_2:275,583,876..275,595,080(+)	359	0.000567
AAEL027303	AAEL027303-RA	-6	AaegL5_1:239,425,394..239,425,815(+)	372	0.000399
AAEL026555	AAEL026555-RA	-6	AaegL5_3:15,925,058..15,925,880(+)	707	2.42e-06
AAEL026689	AAEL026689-RA	-6	AaegL5_3:342,477,108..342,477,684(-)	522	4.14e-05
AAEL021949	AAEL021949-RA	-7	AaegL5_2:124,500,735..124,527,020(+)	693	0.026823
AAEL021059	AAEL021059-RA	-7	AaegL5_2:312,248,371..312,249,617(+)	496	1.22e-07
AAEL025840	AAEL025840-RA	-10	AaegL5_2:285,065,340..285,065,922(+)	510	0.001523
AAEL027895	AAEL027895-RA	-13	AaegL5_3:262,344,795..262,346,544(+)	1610	0.016682
AAEL021268	AAEL021268-RA	-14	AaegL5_1:148,113,148..148,113,638(-)	409	0.000124
AAEL025275	AAEL025275-RA	-19	NIGP01002020:121,308..123,789(-)	713	0.000189
AAEL026621	AAEL026621-RA	-66	AaegL5_2:404,854,005..404,854,718(-)	648	0.044778
AAEL022031	AAEL022031-RA	-83	NIGP01001744:34,634..36,106(+)	1420	0.03165

## Sheet: Day 10
Table S4. Differentially expressed LncRNA on Day 10
Name	Transcript	Fold change	Chromosomal location	Transcript length (bp)	FDR p-value
AAEL025361	AAEL025361-RA	30	AaegL5_2:199,083,937..199,085,134(-)	1135	0.00698224
AAEL022783	AAEL022783-RA	7	AaegL5_2:124,015,067..124,015,686(+)	546	7.41858e-05
AAEL022461	AAEL022461-RA	5	AaegL5_1:115,114,250..115,121,524(-)	535	0.0263493
AAEL021781	AAEL021781-RA	5	NIGP01001263:11,115..12,168(+)	994	0
AAEL022947	AAEL022947-RA	5	AaegL5_1:149,885,028..149,886,367(-)	839	1.51554e-09
AAEL023097	AAEL023097-RA	4	NIGP01001702:11,929..13,345(-)	1356	0.0442253
AAEL026394	AAEL026394-RA	4	AaegL5_1:579,677..585,814(+)	1681	0.000891493
AAEL025033	AAEL025033-RA	4	AaegL5_1:154,231,107..154,231,838(+)	678	0.0229041
AAEL022995	AAEL022995-RA	4	AaegL5_2:256,521,918..256,559,899(+)	1099	0.000173674
AAEL020805	AAEL020805-RA	4	AaegL5_3:329,503,422..329,503,889(-)	393	0.0276559
AAEL027270	AAEL027270-RA	4	AaegL5_3:294,092,988..294,094,108(+)	1062	0.0124481
AAEL020596	AAEL020596-RA	3	NIGP01002020:79,994..81,776(+)	1716	0.000607494
AAEL028195	AAEL028195-RA	3	AaegL5_2:230,613,101..230,613,661(+)	503	0.00183026
AAEL020809	AAEL020809-RA	3	AaegL5_2:181,452,533..181,463,309(+)	2649	0.0240045
AAEL022778	AAEL022778-RA	3	AaegL5_3:147,197,655..147,198,211(+)	500	0.00298418
AAEL024877	AAEL024877-RA	3	AaegL5_1:152,422,410..152,423,246(-)	701	0.0123924
AAEL026868	AAEL026868-RA	3	AaegL5_1:280,193,881..280,195,010(-)	622	0.0302427
AAEL026232	AAEL026232-RA	3	AaegL5_1:232,990,511..232,993,788(+)	3031	0.0419723
AAEL027700	AAEL027700-RA	2	AaegL5_3:259,681,798..259,683,277(-)	1333	0.0276519
AAEL025861	AAEL025861-RA	2	AaegL5_3:30,358,381..30,377,834(+)	742	0.0115189
AAEL022650	AAEL022650-RA	2	AaegL5_1:152,962,731..152,964,817(-)	2028	0.0124309
AAEL024769	AAEL024769-RA	2	AaegL5_1:26,175,745..26,176,718(+)	915	0.0138903
AAEL020048	AAEL020048-RA	2	AaegL5_2:443,110,532..443,111,903(-)	1311	0.0215059
AAEL026403	AAEL026403-RA	2	AaegL5_3:132,519,746..132,533,473(+)	666	1.05981e-05
AAEL021848	AAEL021848-RA	-2	AaegL5_3:3,528,534..3,529,329(-)	738	0.0456115
AAEL020756	AAEL020756-RA	-2	AaegL5_3:374,002,432..374,003,056(-)	548	0.0254284
AAEL026909	AAEL026909-RA	-2	AaegL5_2:123,773,989..123,774,436(-)	416	0.0098348
AAEL025015	AAEL025015-RA	-3	AaegL5_1:151,344,548..151,345,121(-)	492	0.0090791
AAEL026580	AAEL026580-RA	-3	AaegL5_2:368,108,041..368,128,746(-)	641	0.00575856
AAEL026555	AAEL026555-RA	-3	AaegL5_3:15,925,058..15,925,880(+)	707	0.0242594
AAEL025218	AAEL025218-RA	-3	AaegL5_2:341,128,896..341,129,243(+)	282	0.0331324
AAEL026814	AAEL026814-RA	-4	AaegL5_3:153,493,018..153,494,235(+)	1088	0.000279981
AAEL021511	AAEL021511-RA	-5	AaegL5_2:184,625,863..184,626,527(-)	583	0.0181727
AAEL025070	AAEL025070-RA	-5	AaegL5_2:206,109,387..206,111,062(+)	1616	0.0449821
AAEL024633	AAEL024633-RA	-5	NIGP01001744:27,125..28,543(+)	1366	0.0158844
AAEL021059	AAEL021059-RA	-6	AaegL5_2:312,248,371..312,249,617(+)	496	0.000123675
AAEL024146	AAEL024146-RD	-6	AaegL5_1:307,545,371..307,547,344(-)	1225	9.53736e-05
AAEL027659	AAEL027659-RA	-10	AaegL5_3:272,325,470..272,326,781(+)	1248	1.66849e-05
AAEL020308	AAEL020308-RA	-10	AaegL5_2:263,839,172..263,840,453(-)	1229	0.00378633
AAEL023754	AAEL023754-RA	-11	AaegL5_1:245,145,170..245,145,808(-)	580	0.000188662
AAEL022684	AAEL022684-RA	-24	AaegL5_2:1,029,163..1,029,914(-)	694	0.0152996

## Sheet: Day 20
Table S4. Differentially expressed LncRNA on Day 20
Name	Transcript	Fold change	Chromosomal location	Transcript length (bp)	FDR p-value
AAEL022838	AAEL022838-RB	47	AaegL5_2:166,905,760..166,906,650(-)	695	0.00923286
AAEL025361	AAEL025361-RA	22	AaegL5_2:199,083,937..199,085,134(-)	1135	0.0161933
AAEL022834	AAEL022834-RB	8	AaegL5_2:389,875,013..389,876,627(+)	1380	0.0150332
AAEL026265	AAEL026265-RA	7	AaegL5_2:172,376,691..172,377,508(-)	756	0.0401153
AAEL022783	AAEL022783-RA	5	AaegL5_2:124,015,067..124,015,686(+)	546	0.00374355
AAEL026394	AAEL026394-RA	4	AaegL5_1:579,677..585,814(+)	1681	0.000542987
AAEL022334	AAEL022334-RA	4	AaegL5_2:64,884,114..64,896,642(+)	719	0.000246636
AAEL020717	AAEL020717-RA	4	AaegL5_2:212,137,810..212,139,282(+)	1414	0.0480434
AAEL021800	AAEL021800-RA	4	NIGP01000622:23,678..26,854(-)	1297	0.0285311
AAEL022947	AAEL022947-RA	4	AaegL5_1:149,885,028..149,886,367(-)	839	1.70951e-06
AAEL022995	AAEL022995-RA	3	AaegL5_2:256,521,918..256,559,899(+)	1099	0.000895543
AAEL023999	AAEL023999-RA	3	AaegL5_3:178,008,334..178,061,713(+)	1463	0.00269104
AAEL026661	AAEL026661-RA	3	AaegL5_1:142,652,141..142,653,493(+)	1294	0.045743
AAEL024252	AAEL024252-RA	3	AaegL5_3:244,638,999..244,642,539(-)	3475	0.0202518
AAEL024888	AAEL024888-RA	2	AaegL5_2:225,411,948..225,412,990(+)	980	0.0133559
AAEL026161	AAEL026161-RA	2	AaegL5_1:79,997,602..79,998,878(-)	1220	0.0243656
AAEL022797	AAEL022797-RA	2	AaegL5_3:60,399,180..60,400,917(-)	960	0.0384898
AAEL020888	AAEL020888-RA	2	AaegL5_3:235,665,222..235,665,814(+)	527	0.024642
AAEL023659	AAEL023659-RA	2	AaegL5_2:230,714,567..230,715,089(+)	462	0.000567564
AAEL020048	AAEL020048-RA	2	AaegL5_2:443,110,532..443,111,903(-)	1311	0.0492033
AAEL020445	AAEL020445-RA	2	AaegL5_2:62,340,511..62,351,773(+)	3677	0.0267262
AAEL024456	AAEL024456-RA	2	AaegL5_3:9,502,772..9,503,887(+)	774	0.000138529
AAEL025995	AAEL025995-RA	2	AaegL5_2:125,654,138..125,655,486(-)	1280	0.0275002
AAEL026814	AAEL026814-RA	-2	AaegL5_3:153,493,018..153,494,235(+)	1088	0.0482817
AAEL026580	AAEL026580-RA	-3	AaegL5_2:368,108,041..368,128,746(-)	641	0.0226015
AAEL025015	AAEL025015-RA	-3	AaegL5_1:151,344,548..151,345,121(-)	492	0.021704
AAEL024522	AAEL024522-RB	-3	AaegL5_2:322,849,030..322,852,075(+)	507	0.0497487
AAEL027577	AAEL027577-RA	-3	AaegL5_2:92,624,346..92,624,696(-)	288	0.0356414
AAEL022428	AAEL022428-RA	-3	AaegL5_2:96,285,758..96,297,239(+)	837	0.0128938
AAEL027659	AAEL027659-RA	-3	AaegL5_3:272,325,470..272,326,781(+)	1248	0.0435464
AAEL024111	AAEL024111-RA	-3	AaegL5_1:172,868,221..172,878,863(-)	611	0.00644407
AAEL026555	AAEL026555-RA	-3	AaegL5_3:15,925,058..15,925,880(+)	707	0.014308
AAEL021059	AAEL021059-RA	-4	AaegL5_2:312,248,371..312,249,617(+)	496	0.0128568
AAEL023443	AAEL023443-RA	-4	AaegL5_3:308,620,375..308,621,414(+)	974	0.0310825
AAEL021876	AAEL021876-RA	-4	AaegL5_2:29,288,874..29,292,909(-)	554	0.00130914
AAEL025084	AAEL025084-RA	-5	AaegL5_1:52,446,426..52,447,447(+)	737	0.024386
AAEL021523	AEL021523-RA	-5	AaegL5_3:192,133,510..192,134,155(-)	570	0.0177432
AAEL024146	AAEL024146-RD	-5	AaegL5_1:307,545,371..307,547,344(-)	1225	0.00106582
AAEL021850	AAEL021850-RA	-5	AaegL5_1:69,978,909..69,979,169(+)	142	0.0254118
AAEL022344	AAEL022344-RA	-6	AaegL5_1:281,044,631..281,045,386(-)	632	0.0320054
AAEL026693	AAEL026693-RA	-7	AaegL5_2:459,330,694..459,331,422(-)	607	0.00663199
AAEL026239	AAEL026239-RA	-7	NIGP01000363:14,094..26,508(+)	748	0.0105746
AAEL027911	AAEL027911-RA	-7	AaegL5_2:234,888,498..234,888,914(-)	269	0.0314797
AAEL027104	AAEL027104-RA	-9	AaegL5_3:372,366,556..372,367,338(+)	715	0.0385768
